# Supplementary material for: 2-(2H-Tetra­zol-5-yl)pyridinium perchlorate monohydrate
Source: Acta Crystallogr Sect E Struct Rep Online. 2009 Dec 9;66(Pt 1):o71. doi: 10.1107/S160053680905199X (PMC2980014; doi:10.1107/S160053680905199X)
Supplement: Supplementary file 2 [file e-66-00o71-Isup2.hkl]

# 
# h,k,l, Fc-squared, Fo-squared, sigma(Fo-squared) and status flag 
# 
data_I
_shelx_title ' 2                      R =  New: P-1' 
_shelx_refln_list_code          4 
_shelx_F_calc_maximum       79.78 
_exptl_crystal_F_000       272.00 
_reflns_d_resolution_high  0.7702 
 
loop_ 
 _symmetry_equiv_pos_as_xyz 
 'x, y, z' 
 '-x, -y, -z' 
 
_cell_length_a     7.9945 
_cell_length_b     8.8679 
_cell_length_c     9.4184 
_cell_angle_alpha  78.280 
_cell_angle_beta   70.200 
_cell_angle_gamma  67.970 
 
_shelx_F_squared_multiplier     1.000 
 
loop_ 
 _refln_index_h 
 _refln_index_k 
 _refln_index_l 
 _refln_F_squared_calc 
 _refln_F_squared_meas 
 _refln_F_squared_sigma 
 _refln_observed_status 
   2   0   0       76.83       94.90      2.30 o 
   3   0   0      121.68      157.39      1.95 o 
   4   0   0      156.98      138.55      2.18 o 
   5   0   0        1.72        2.33      1.39 o 
   6   0   0        3.89        4.52      0.93 o 
   7   0   0       15.27       22.52      2.24 o 
   8   0   0       13.75       14.35      4.60 o 
   9   0   0        0.17        1.75      3.30 o 
  -8   1   0        1.16        2.08      2.01 o 
  -7   1   0       95.06       93.92      4.60 o 
  -6   1   0       80.19       87.21      3.62 o 
  -5   1   0       10.11       12.10      1.69 o 
  -4   1   0      216.81      200.47      2.69 o 
  -3   1   0       59.39       47.63      0.89 o 
  -2   1   0      845.57      830.16      8.68 o 
  -1   1   0     6364.52     6410.92     46.62 o 
   1   1   0      304.40      337.41      2.37 o 
   2   1   0     2475.08     2874.19     15.24 o 
   3   1   0      721.92      745.66      8.80 o 
   4   1   0      161.84      167.41      2.54 o 
   5   1   0      115.21       90.94      3.53 o 
   6   1   0      202.53      218.77      5.66 o 
   7   1   0       11.27       15.35      1.35 o 
   8   1   0        0.27        6.04      3.55 o 
   9   1   0        9.54        6.42      4.00 o 
  -8   2   0       45.34       38.73      3.98 o 
  -7   2   0       48.90       42.08      3.76 o 
  -6   2   0        1.63        6.68      2.84 o 
  -5   2   0        6.52        8.64      2.38 o 
  -4   2   0       30.78       51.29      1.40 o 
  -3   2   0       11.09       14.04      1.17 o 
  -2   2   0        1.15        1.54      0.35 o 
  -1   2   0      527.54      461.68      3.66 o 
   0   2   0     1346.75     1344.92     10.30 o 
   1   2   0      508.29      636.81      4.23 o 
   3   2   0       18.54       10.11      1.55 o 
   4   2   0       16.20       10.78      1.16 o 
   5   2   0      105.13       96.89      3.06 o 
   6   2   0       90.25       88.50      4.30 o 
   7   2   0        5.15        6.43      1.47 o 
   8   2   0        0.01        3.45      2.31 o 
   9   2   0        4.39        9.78      3.39 o 
  -8   3   0       28.19       27.20      7.18 o 
  -7   3   0        6.58       13.32      2.49 o 
  -6   3   0       23.63       26.60      3.60 o 
  -5   3   0      121.47      113.03      6.18 o 
  -4   3   0      223.08      220.22      5.99 o 
  -3   3   0      206.52      208.76      4.72 o 
  -2   3   0       38.35       41.46      0.74 o 
  -1   3   0      980.57     1095.32      8.04 o 
   0   3   0       42.47       46.94      1.31 o 
   1   3   0     1260.64     1281.59      9.22 o 
   2   3   0      971.72     1205.24      8.71 o 
   3   3   0       11.06       11.60      0.61 o 
   4   3   0      640.30      683.94      7.64 o 
   5   3   0       48.44       75.14      4.91 o 
   6   3   0       25.94       29.07      2.29 o 
   7   3   0       24.54       26.82      3.00 o 
   8   3   0       47.98       51.20      4.94 o 
   9   3   0        5.99        8.47      2.01 o 
  -7   4   0        8.05        4.12      2.14 o 
  -6   4   0       72.64       59.40      3.89 o 
  -5   4   0      117.20      116.21      4.75 o 
  -4   4   0       41.19       41.06      3.39 o 
  -3   4   0      232.60      199.08      5.43 o 
  -2   4   0      800.60      929.84     11.08 o 
  -1   4   0      635.30      681.78      6.56 o 
   0   4   0      294.63      312.72      4.89 o 
   1   4   0        9.22        1.00      0.48 o 
   2   4   0      265.33      209.32      2.65 o 
   3   4   0      167.22      204.52      2.73 o 
   4   4   0     3353.12     3504.97     27.55 o 
   5   4   0        2.07        4.36      1.23 o 
   6   4   0        5.58        4.51      1.13 o 
   7   4   0       36.61       35.64      1.76 o 
   8   4   0       27.91       24.74      2.85 o 
   9   4   0        3.41        0.78      1.77 o 
  -6   5   0       40.81       39.62      3.98 o 
  -5   5   0       38.11       44.83      3.99 o 
  -4   5   0      162.52      160.77      5.56 o 
  -3   5   0        7.78       14.11      3.21 o 
  -2   5   0       28.19       33.99      4.85 o 
  -1   5   0       31.66       25.54      1.80 o 
   0   5   0        9.37        6.78      1.08 o 
   1   5   0      561.50      559.15      6.41 o 
   2   5   0       13.67       10.56      0.96 o 
   3   5   0      266.47      296.71      6.01 o 
   4   5   0      229.15      213.04      4.94 o 
   5   5   0        0.16       -0.19      0.85 o 
   6   5   0      251.10      232.89      5.71 o 
   7   5   0        1.00        5.73      3.63 o 
   8   5   0        0.25        1.22      1.80 o 
   9   5   0        0.64        8.04      3.23 o 
  -6   6   0        5.48        6.51      2.76 o 
  -5   6   0        0.52        1.30      1.89 o 
  -4   6   0       28.77       27.84      3.02 o 
  -3   6   0       29.70       43.87      8.85 o 
  -2   6   0        0.81       -1.18      1.31 o 
  -1   6   0      138.71      114.26      2.99 o 
   0   6   0      621.99      705.03     21.29 o 
   1   6   0      262.89      262.66      4.21 o 
   2   6   0       54.96       56.56      2.20 o 
   3   6   0        4.36        5.36      0.82 o 
   4   6   0      155.72      173.10      3.21 o 
   5   6   0      215.69      205.20      4.29 o 
   6   6   0      229.64      212.26      9.89 o 
   7   6   0        9.67       14.67      2.37 o 
   8   6   0        2.50        3.20      2.28 o 
   9   6   0        3.75        5.98      2.55 o 
  -5   7   0        7.42        7.54      2.85 o 
  -4   7   0        4.00        9.20      4.65 o 
  -3   7   0       13.02       21.34      5.64 o 
  -2   7   0      141.93      140.72      9.70 o 
  -1   7   0        0.64        2.69      1.42 o 
   0   7   0        2.73       -0.70      0.70 o 
   1   7   0       17.14       14.70      1.70 o 
   2   7   0       24.55       22.21      3.32 o 
   3   7   0      342.04      353.50      5.85 o 
   4   7   0       77.48       83.48      2.33 o 
   5   7   0        0.05        3.61      2.30 o 
   6   7   0      153.11      150.43      5.47 o 
   7   7   0       13.51       16.51      2.60 o 
   8   7   0       41.37       39.02      6.03 o 
   9   7   0        1.39        3.44      2.33 o 
  -4   8   0        3.82        7.96      2.51 o 
  -3   8   0        3.44       10.96      5.75 o 
  -2   8   0        5.94        6.08      2.08 o 
  -1   8   0        0.04        0.76      1.39 o 
   0   8   0        6.80       10.66      1.22 o 
   1   8   0       58.22       47.73      2.21 o 
   2   8   0      349.41      355.59      6.46 o 
   3   8   0      157.58      159.03      3.80 o 
   4   8   0       83.89       79.91      3.46 o 
   5   8   0       39.98       30.13      1.61 o 
   6   8   0        3.70        4.12      2.46 o 
   7   8   0       40.52       25.08      2.92 o 
   8   8   0       23.15       18.83      3.07 o 
  -2   9   0       11.63        8.23      2.47 o 
  -1   9   0        0.46       -0.08      1.44 o 
   0   9   0       56.35       45.65      3.30 o 
   1   9   0       11.00        9.36      1.60 o 
   2   9   0       10.47       16.83      1.70 o 
   3   9   0       10.85       14.73      1.62 o 
   4   9   0       14.08        9.41      1.26 o 
   5   9   0       21.40       24.93      2.80 o 
   6   9   0        4.32        8.14      2.12 o 
   7   9   0        0.32        0.59      1.69 o 
   8   9   0       38.17       39.49      4.16 o 
  -1  10   0        0.08       -2.03      2.03 o 
   0  10   0        0.71       -0.01      1.37 o 
   1  10   0       17.68       17.08      4.03 o 
   2  10   0       45.35       44.77      2.61 o 
   3  10   0        2.45        7.02      1.86 o 
   4  10   0       26.24       24.80      2.93 o 
   5  10   0        6.24       12.53      5.09 o 
   6  10   0        8.12        5.54      2.18 o 
   7  10   0       16.77       13.12      4.54 o 
   2  11   0        0.13       -2.75      2.87 o 
   3  11   0        1.46        1.92      2.59 o 
   4  11   0        0.64        5.53      3.16 o 
   5  11   0        0.68        2.01      3.13 o 
  -3 -11   1        2.75        2.20      2.95 o 
  -6 -10   1        0.05        0.72      1.90 o 
  -5 -10   1        8.37       10.73      3.50 o 
  -4 -10   1       21.00       21.46      3.07 o 
  -3 -10   1       31.07       30.02      3.24 o 
  -2 -10   1       40.24       39.69      2.44 o 
  -1 -10   1        0.57        0.98      1.48 o 
   0 -10   1       20.08       23.28      3.11 o 
   1 -10   1        2.45        4.22      2.30 o 
  -7  -9   1        0.33        1.73      2.03 o 
  -6  -9   1        0.12        3.15      1.80 o 
  -5  -9   1       34.96       40.35     12.52 o 
  -4  -9   1       14.60       19.80      2.66 o 
  -3  -9   1        0.26       -0.18      0.81 o 
  -2  -9   1        1.61        3.21      1.18 o 
  -1  -9   1        0.09        3.42      1.36 o 
   0  -9   1        6.59        4.16      1.81 o 
   1  -9   1       77.82       66.41      4.27 o 
   2  -9   1       43.89       42.19      4.03 o 
  -8  -8   1        2.32        6.91      4.21 o 
  -7  -8   1        0.20        5.61      2.19 o 
  -6  -8   1        0.09        1.36      2.21 o 
  -5  -8   1        7.32        8.64      2.40 o 
  -4  -8   1        3.34        5.96      1.89 o 
  -3  -8   1       93.03       96.33      2.80 o 
  -2  -8   1       31.41       29.31      1.82 o 
  -1  -8   1       71.68       79.40      4.06 o 
   0  -8   1      115.42      114.66      3.17 o 
   1  -8   1        0.27        0.79      1.47 o 
   2  -8   1        9.44       11.63      3.34 o 
   3  -8   1       27.49       26.83      3.39 o 
   4  -8   1        9.03       11.34      6.35 o 
  -8  -7   1        0.01       -0.90      1.82 o 
  -7  -7   1        3.12        8.14      2.31 o 
  -6  -7   1        3.00        2.03      1.64 o 
  -5  -7   1        2.17        2.97      1.62 o 
  -4  -7   1        4.09        6.28      0.94 o 
  -3  -7   1       97.13       71.07      2.16 o 
  -2  -7   1       68.32       64.65      2.28 o 
  -1  -7   1        9.44       10.56      1.29 o 
   0  -7   1       17.26       22.33      2.10 o 
   1  -7   1       20.48       12.97      2.06 o 
   2  -7   1       82.16       70.94      3.87 o 
   3  -7   1       58.11       54.21      5.99 o 
   4  -7   1       57.24       58.24      4.77 o 
   5  -7   1       54.30       64.85      4.69 o 
  -9  -6   1        0.49        1.90      2.79 o 
  -8  -6   1        1.91        1.89      1.96 o 
  -7  -6   1        0.16        3.00      1.87 o 
  -6  -6   1       14.66       10.96      1.91 o 
  -5  -6   1        0.68        0.41      1.14 o 
  -4  -6   1        5.48        9.13      0.82 o 
  -3  -6   1       66.86       64.23      1.74 o 
  -2  -6   1       79.05       75.97      2.21 o 
  -1  -6   1      752.42      821.90     12.40 o 
   0  -6   1        0.02       -0.53      0.53 o 
   1  -6   1       30.42       37.28      2.29 o 
   2  -6   1       98.73      101.99      4.11 o 
   3  -6   1        0.02       11.13      3.92 o 
   4  -6   1        0.15        5.58      3.40 o 
   5  -6   1      110.33      115.65      7.20 o 
   6  -6   1        3.42        6.37      2.73 o 
  -9  -5   1        3.23        4.18      2.43 o 
  -8  -5   1       27.35       35.14      3.50 o 
  -7  -5   1       12.50       17.03      2.51 o 
  -6  -5   1        5.29        3.97      1.65 o 
  -5  -5   1       17.98       14.33      2.86 o 
  -4  -5   1       52.51       38.55      2.04 o 
  -3  -5   1      102.61       99.41      1.89 o 
  -2  -5   1      401.55      400.24      4.90 o 
  -1  -5   1       14.81       22.01      1.10 o 
   0  -5   1       30.67       26.27      1.97 o 
   1  -5   1        1.70        2.08      0.51 o 
   2  -5   1        7.82       10.33      2.53 o 
   3  -5   1      132.15      124.06      4.35 o 
   4  -5   1      374.65      369.22      9.60 o 
   5  -5   1        2.78        9.76      2.35 o 
   6  -5   1        0.51        1.97      3.06 o 
  -9  -4   1        0.88        8.10      4.58 o 
  -8  -4   1        0.95        5.02      4.56 o 
  -7  -4   1        0.72       -1.59      1.66 o 
  -6  -4   1       18.84       23.16      2.42 o 
  -5  -4   1       15.35        7.26      1.48 o 
  -4  -4   1      278.99      248.41      3.09 o 
  -3  -4   1      389.74      415.11      4.22 o 
  -2  -4   1      920.96      859.43     11.21 o 
  -1  -4   1        0.57        1.20      0.78 o 
   0  -4   1       37.95       19.22      1.14 o 
   1  -4   1     1883.23     2095.99     16.20 o 
   2  -4   1       92.41      106.84      3.51 o 
   3  -4   1       55.38       47.04      3.37 o 
   4  -4   1       13.53       17.30      2.06 o 
   5  -4   1       98.96      104.55      4.64 o 
   6  -4   1       20.31       17.93      2.81 o 
   7  -4   1       44.85       41.96      4.10 o 
  -9  -3   1        5.23        3.99      3.74 o 
  -8  -3   1        0.02        0.51      2.02 o 
  -7  -3   1       10.88       13.24      2.19 o 
  -6  -3   1      259.48      257.35      8.69 o 
  -5  -3   1      288.17      246.14      6.65 o 
  -4  -3   1      551.08      533.00      8.93 o 
  -3  -3   1      169.41      183.59      2.07 o 
  -2  -3   1      135.88      128.50      1.67 o 
  -1  -3   1       11.26       11.25      1.20 o 
   0  -3   1     1547.61     1439.80     26.09 o 
   1  -3   1       18.06        4.53      0.41 o 
   2  -3   1       48.17       45.38      1.76 o 
   3  -3   1      455.10      471.52      8.29 o 
   4  -3   1      216.48      200.95      5.37 o 
   5  -3   1        6.84        7.39      1.82 o 
   6  -3   1      186.86      198.57     11.37 o 
   7  -3   1        6.85        9.18      2.59 o 
   8  -3   1        3.53        5.56      2.69 o 
  -9  -2   1        0.43       -1.71      3.42 o 
  -8  -2   1       35.47       25.09      2.70 o 
  -7  -2   1       21.81       26.48      2.44 o 
  -6  -2   1        9.76       20.79      8.39 o 
  -5  -2   1      103.20       96.62      3.32 o 
  -4  -2   1       59.56       56.82      1.28 o 
  -3  -2   1      502.22      592.05      4.99 o 
  -2  -2   1      105.45      110.62      1.19 o 
  -1  -2   1     1036.87     1021.58      8.05 o 
   0  -2   1     4296.41     4284.23     28.49 o 
   1  -2   1      337.46      259.18      2.59 o 
   2  -2   1      304.36      369.32      5.21 o 
   3  -2   1      521.69      621.61      8.95 o 
   4  -2   1        4.96        3.47      3.02 o 
   5  -2   1        6.13        5.93      1.60 o 
   6  -2   1       11.90       20.28      2.35 o 
   7  -2   1       88.78       86.24      5.16 o 
   8  -2   1       30.28       25.87      4.15 o 
  -9  -1   1        4.98        0.11      2.64 o 
  -8  -1   1       10.10       12.49      2.73 o 
  -7  -1   1       50.84       51.12      2.07 o 
  -6  -1   1       90.71       93.23      2.53 o 
  -5  -1   1       81.30       75.73      3.00 o 
  -4  -1   1      185.93      168.69      5.70 o 
  -3  -1   1      131.72      115.36      1.68 o 
  -2  -1   1     1187.17     1179.88      8.30 o 
  -1  -1   1      419.97      334.40      3.36 o 
   0  -1   1     1790.67     1695.63      6.34 o 
   1  -1   1      306.97      308.05      1.41 o 
   2  -1   1      590.51      505.15      1.91 o 
   3  -1   1      203.00      298.41      6.83 o 
   4  -1   1       15.01       14.69      1.24 o 
   5  -1   1      279.75      283.75     15.52 o 
   6  -1   1      190.78      189.46      5.56 o 
   7  -1   1        0.08       -1.38      1.62 o 
   8  -1   1       50.07       55.51      4.22 o 
   9  -1   1        2.06        3.09      2.40 o 
  -8   0   1       67.93       52.34      3.64 o 
  -7   0   1       39.90       40.80      1.91 o 
  -6   0   1        0.05        0.58      0.87 o 
  -5   0   1       23.06       17.97      1.08 o 
  -4   0   1      168.36      221.82      5.72 o 
  -3   0   1        1.35        1.09      0.86 o 
  -2   0   1        0.43        0.61      0.40 o 
  -1   0   1     4092.49     3911.39     16.83 o 
   1   0   1      487.74      539.40      6.05 o 
   2   0   1     1986.13     1905.30     10.52 o 
   3   0   1        9.88        1.42      0.88 o 
   4   0   1      160.61      208.22      2.74 o 
   5   0   1      129.14      155.56      4.23 o 
   6   0   1        2.37        3.36      0.77 o 
   7   0   1        1.92        0.98      1.42 o 
   8   0   1        5.42        7.56      2.04 o 
   9   0   1       44.64       41.39      4.76 o 
  -8   1   1       14.44       10.29      2.59 o 
  -7   1   1        6.84       12.20      2.52 o 
  -6   1   1      212.85      199.34      6.56 o 
  -5   1   1        0.01        0.15      0.64 o 
  -4   1   1       78.05       65.80      1.55 o 
  -3   1   1      118.68      133.15      2.06 o 
  -2   1   1      247.63      280.13      4.87 o 
  -1   1   1        2.68       12.44      0.45 o 
   0   1   1     1117.77     1187.80      6.58 o 
   1   1   1        9.61        5.52      0.15 o 
   2   1   1     1047.98      971.87      9.98 o 
   3   1   1       67.55       52.38      1.04 o 
   4   1   1      197.36      189.39      3.58 o 
   5   1   1      102.68      106.43      2.43 o 
   6   1   1        1.62        0.84      0.68 o 
   7   1   1      168.67      167.57      3.65 o 
   8   1   1      128.31      138.29      5.74 o 
   9   1   1       10.91        9.05      2.51 o 
  -8   2   1        9.11       11.56      3.88 o 
  -7   2   1        0.34       -1.10      1.56 o 
  -6   2   1       64.64       64.08      3.76 o 
  -5   2   1       76.61       78.50      3.67 o 
  -4   2   1        0.58        0.06      0.92 o 
  -3   2   1       93.57       94.38      2.08 o 
  -2   2   1      880.53     1002.54      7.88 o 
  -1   2   1      140.89      138.44      1.62 o 
   0   2   1      114.43      168.16      4.06 o 
   1   2   1     5549.57     5595.43     20.26 o 
   2   2   1       59.54       23.75      0.89 o 
   3   2   1      215.60      253.86      4.09 o 
   4   2   1      302.30      297.13      3.74 o 
   5   2   1       14.44       20.13      2.29 o 
   6   2   1      214.52      223.04      4.11 o 
   7   2   1        2.30        1.83      0.92 o 
   8   2   1       28.63       32.77      4.04 o 
   9   2   1       12.23        8.50      3.02 o 
  -7   3   1       29.23       22.62      3.75 o 
  -6   3   1       31.58       29.58      3.12 o 
  -5   3   1       31.99       31.27      2.83 o 
  -4   3   1      585.67      579.27     11.15 o 
  -3   3   1       47.24       50.33      2.33 o 
  -2   3   1       71.46       57.53      1.33 o 
  -1   3   1      226.79      217.65      2.54 o 
   0   3   1        2.51       -0.14      0.25 o 
   1   3   1      157.68       84.79      1.21 o 
   2   3   1      233.99      367.24     10.67 o 
   3   3   1       59.45       81.95      1.42 o 
   4   3   1      323.71      346.45      6.85 o 
   5   3   1      126.09      155.22      3.16 o 
   6   3   1       15.59       10.74      1.16 o 
   7   3   1      188.28      188.20      4.35 o 
   8   3   1       52.66       53.11      2.38 o 
   9   3   1        5.01       17.13      5.57 o 
  -7   4   1        0.01       -1.94      2.23 o 
  -6   4   1       29.16       31.26      3.74 o 
  -5   4   1        1.57        4.11      1.65 o 
  -4   4   1       49.30       50.52      4.04 o 
  -3   4   1      132.24      141.54      4.77 o 
  -2   4   1       15.79        6.51      1.72 o 
  -1   4   1      361.24      341.83      4.63 o 
   0   4   1     1983.12     2158.50     21.81 o 
   1   4   1      712.37      609.77      5.86 o 
   2   4   1      299.70      311.12      4.49 o 
   3   4   1     1848.28     1903.85     15.57 o 
   4   4   1      122.68      130.13      2.27 o 
   5   4   1       23.93       25.06      1.19 o 
   6   4   1       69.92       60.87      2.11 o 
   7   4   1       53.26       49.01      2.14 o 
   8   4   1        4.92        5.72      1.26 o 
   9   4   1        4.17        3.70      1.80 o 
  10   4   1        1.03        0.62      2.93 o 
  -6   5   1        1.21        1.25      2.48 o 
  -5   5   1       11.62        9.93      5.10 o 
  -4   5   1       29.20       29.16      3.59 o 
  -3   5   1       72.10       81.86      3.82 o 
  -2   5   1     1003.63     1024.33     10.77 o 
  -1   5   1      418.70      446.09      8.18 o 
   0   5   1       56.59       77.43      2.43 o 
   1   5   1        6.18        5.89      0.66 o 
   2   5   1       32.13       35.22      1.20 o 
   3   5   1      126.09       95.80      1.98 o 
   4   5   1       14.46       15.29      1.47 o 
   5   5   1      440.87      435.47      6.02 o 
   6   5   1       13.38       10.71      1.25 o 
   7   5   1        4.65        4.02      0.94 o 
   8   5   1        5.31        5.67      3.64 o 
   9   5   1       19.49       22.62      3.11 o 
  -5   6   1        4.68        9.99      4.98 o 
  -4   6   1       44.37       42.82      3.55 o 
  -3   6   1       25.90       35.85      2.96 o 
  -2   6   1        2.75        8.11      4.61 o 
  -1   6   1        0.01        3.28      5.44 o 
   0   6   1       52.50       74.89      2.76 o 
   1   6   1       63.15       59.93      1.82 o 
   2   6   1      812.14      834.66      9.88 o 
   3   6   1      514.06      480.54      8.77 o 
   4   6   1      450.41      487.49      6.66 o 
   5   6   1       70.09       76.69      2.18 o 
   6   6   1       16.39       10.24      1.14 o 
   7   6   1        7.06        9.82      1.23 o 
   8   6   1       12.32       17.38      2.61 o 
   9   6   1        8.49        8.51      4.15 o 
  -5   7   1       28.98       31.61      4.12 o 
  -4   7   1        5.13       10.87      4.80 o 
  -3   7   1       13.81       24.91      2.83 o 
  -2   7   1       17.01       19.68      4.23 o 
  -1   7   1        4.86        5.14      1.54 o 
   0   7   1      295.15      285.07      9.44 o 
   1   7   1      202.57      195.29      5.33 o 
   2   7   1       99.96      110.87      2.90 o 
   3   7   1       32.58       40.67      1.83 o 
   4   7   1       12.76       12.25      1.13 o 
   5   7   1       20.11       12.70      1.16 o 
   6   7   1       11.19        7.03      1.22 o 
   7   7   1       81.93       70.13      4.51 o 
   8   7   1        0.80       -1.01      1.59 o 
   9   7   1        0.99        1.76      1.99 o 
  -4   8   1        5.30        1.55      5.79 o 
  -3   8   1       70.88       78.65      4.55 o 
  -2   8   1        0.26       -0.64      2.53 o 
  -1   8   1        0.64        0.92      1.37 o 
   0   8   1        0.13       -0.86      0.86 o 
   1   8   1       10.68       10.97      1.41 o 
   2   8   1      114.43      128.23      3.56 o 
   3   8   1       13.57       14.18      1.60 o 
   4   8   1       30.00       35.81      1.81 o 
   5   8   1       31.76       35.83      1.97 o 
   6   8   1       67.83       67.58      4.28 o 
   7   8   1       20.53       19.45      2.66 o 
   8   8   1        4.20        6.23      3.93 o 
   9   8   1        3.96        2.91      3.52 o 
  -2   9   1        0.21        0.13      1.66 o 
  -1   9   1       10.68       14.67      2.53 o 
   0   9   1       39.47       42.20      5.25 o 
   1   9   1       50.99       46.21      2.26 o 
   2   9   1       12.79        9.80      1.57 o 
   3   9   1        6.77        6.02      1.29 o 
   4   9   1        3.18        5.38      1.76 o 
   5   9   1        0.35        1.03      1.24 o 
   6   9   1        0.04       -1.08      1.40 o 
   7   9   1       11.06        8.97      2.12 o 
   8   9   1        3.79        1.00      2.32 o 
  -1  10   1       68.84       68.11      4.97 o 
   0  10   1       14.25       17.97      5.11 o 
   1  10   1       18.89       10.98      2.34 o 
   2  10   1        8.47       13.19      1.78 o 
   3  10   1        0.00        1.95      1.18 o 
   4  10   1       23.61       27.04      2.31 o 
   5  10   1        7.53        9.98      2.92 o 
   6  10   1        0.03        0.94      2.71 o 
   7  10   1        3.07       44.96      6.00 o 
   1  11   1        0.31       -0.56      2.51 o 
   2  11   1       11.60       11.76      3.82 o 
   3  11   1       22.34       23.45      8.95 o 
   4  11   1        0.01        0.03      2.13 o 
   5  11   1        0.12        5.20      3.49 o 
  -5 -10   2        2.53        5.70      5.72 o 
  -4 -10   2        1.59       -0.40      1.69 o 
  -3 -10   2        0.00       -0.21      1.53 o 
  -2 -10   2        8.69        4.98      2.18 o 
  -1 -10   2       63.57       59.95      6.50 o 
   0 -10   2       18.91       30.10      3.42 o 
  -7  -9   2        4.37        7.38      4.06 o 
  -6  -9   2       13.17       20.68      3.35 o 
  -5  -9   2        4.68        7.39      6.07 o 
  -4  -9   2        0.35        0.25      1.46 o 
  -3  -9   2        1.86        0.34      1.40 o 
  -2  -9   2       12.53        9.75      1.54 o 
  -1  -9   2        0.01        1.60      1.14 o 
   0  -9   2       10.46       12.39      2.44 o 
   1  -9   2       19.54       13.92      3.54 o 
   2  -9   2        0.01       -2.06      2.06 o 
  -7  -8   2        3.65        0.13      1.64 o 
  -6  -8   2        6.27       10.63      2.52 o 
  -5  -8   2        5.93        4.67      2.61 o 
  -4  -8   2        6.33       11.76      3.78 o 
  -3  -8   2       21.92       16.17      2.25 o 
  -2  -8   2       40.63       35.83      3.98 o 
  -1  -8   2       42.21       47.17      2.24 o 
   0  -8   2       16.40       18.63      2.27 o 
   1  -8   2       31.66       27.92      2.78 o 
   2  -8   2        0.48        3.57      1.98 o 
   3  -8   2       24.31       24.21      3.45 o 
   4  -8   2       65.34       71.59      5.41 o 
  -8  -7   2        5.73       10.29      2.91 o 
  -7  -7   2        9.59       16.16      4.22 o 
  -6  -7   2        5.11        6.45      2.70 o 
  -5  -7   2       17.15       18.80      2.57 o 
  -4  -7   2      111.29      109.70      5.11 o 
  -3  -7   2      124.86      103.27      3.70 o 
  -2  -7   2       72.23       75.44      2.27 o 
  -1  -7   2      106.27      123.95      3.18 o 
   0  -7   2       25.91       27.63      2.26 o 
   1  -7   2       94.95       69.29      3.48 o 
   2  -7   2        0.75       -0.11      1.18 o 
   3  -7   2       45.04       37.28      7.62 o 
   4  -7   2       12.26       17.61      3.63 o 
   5  -7   2        4.32        9.76      4.84 o 
  -8  -6   2        1.83        0.59      2.26 o 
  -7  -6   2        0.34        2.82      1.95 o 
  -6  -6   2       17.32       19.98      5.96 o 
  -5  -6   2       19.99       21.19      2.74 o 
  -4  -6   2      116.72      115.23      4.44 o 
  -3  -6   2      207.14      199.74      5.01 o 
  -2  -6   2      393.27      408.82     10.81 o 
  -1  -6   2       22.42       24.38      1.35 o 
   0  -6   2        0.03       -0.60      0.60 o 
   1  -6   2       18.56       29.70      1.74 o 
   2  -6   2       52.35       55.76      5.87 o 
   3  -6   2        7.90       12.24      2.94 o 
   4  -6   2       40.44       35.42      3.01 o 
   5  -6   2        0.01        0.14      1.59 o 
   6  -6   2       27.68       39.74      4.31 o 
  -8  -5   2        0.01        2.21      2.06 o 
  -7  -5   2        2.28        2.71      1.87 o 
  -6  -5   2       11.48       15.08      3.39 o 
  -5  -5   2      108.67      108.89      7.84 o 
  -4  -5   2      173.24      163.10      5.05 o 
  -3  -5   2        5.05        6.01      0.51 o 
  -2  -5   2       66.41       75.25      2.39 o 
  -1  -5   2       90.40       91.52      2.39 o 
   0  -5   2       47.25       36.22      1.26 o 
   1  -5   2      243.80      261.74      3.83 o 
   2  -5   2      106.15      115.30      5.73 o 
   3  -5   2      409.47      388.55      8.95 o 
   4  -5   2       62.44       72.28      3.96 o 
   5  -5   2       17.50       15.22      2.65 o 
   6  -5   2        9.69       15.74      2.99 o 
  -9  -4   2        5.10        5.37      2.35 o 
  -8  -4   2        0.00        6.51      4.21 o 
  -7  -4   2        8.51        9.81      2.28 o 
  -6  -4   2       31.96       34.59      5.24 o 
  -5  -4   2       39.42       42.86      2.94 o 
  -4  -4   2        0.10        0.97      1.13 o 
  -3  -4   2       57.71       81.58      6.90 o 
  -2  -4   2       21.17       19.64      1.87 o 
  -1  -4   2      145.73      138.77      3.03 o 
   0  -4   2      909.97      881.04      8.52 o 
   1  -4   2       28.80       19.43      1.01 o 
   2  -4   2       10.53       15.92      2.63 o 
   3  -4   2        2.14        9.45      1.63 o 
   4  -4   2       51.95       45.40      2.66 o 
   5  -4   2        1.62        2.32      1.52 o 
   6  -4   2      106.59      100.53      5.27 o 
   7  -4   2       14.67       17.83      3.18 o 
  -9  -3   2        3.05       -3.86      3.86 o 
  -8  -3   2        7.06       11.05      2.41 o 
  -7  -3   2       10.44        8.87      3.49 o 
  -6  -3   2       37.41       47.46      3.10 o 
  -5  -3   2      158.18      147.67      7.68 o 
  -4  -3   2       83.06       88.46      3.02 o 
  -3  -3   2       46.16       32.35      1.69 o 
  -2  -3   2      112.94       92.35      2.34 o 
  -1  -3   2       79.70      127.76      1.64 o 
   0  -3   2      434.63      683.79      7.40 o 
   1  -3   2      328.71      394.56      3.95 o 
   2  -3   2       81.51       56.35      0.91 o 
   3  -3   2      357.42      362.97      7.03 o 
   4  -3   2      168.16      174.97      6.98 o 
   5  -3   2      655.47      637.83     13.47 o 
   6  -3   2      155.51      160.98      6.12 o 
   7  -3   2        0.24        0.47      1.65 o 
   8  -3   2        0.00        3.09      4.44 o 
  -8  -2   2        3.24        9.13      3.40 o 
  -7  -2   2       45.50       49.60      6.50 o 
  -6  -2   2       23.55       23.50      1.31 o 
  -5  -2   2       30.15       22.18      1.22 o 
  -4  -2   2       21.15       13.09      0.77 o 
  -3  -2   2       25.82       12.98      0.50 o 
  -2  -2   2      178.77      193.62      3.40 o 
  -1  -2   2      310.30      267.63      4.24 o 
   0  -2   2       25.61       72.00      1.61 o 
   1  -2   2      238.53      284.10      2.71 o 
   2  -2   2     2056.60     2132.72     12.24 o 
   3  -2   2      134.78      110.80      2.83 o 
   4  -2   2      147.18      163.25      6.76 o 
   5  -2   2       50.10       43.99      2.90 o 
   6  -2   2        0.27        2.52      2.02 o 
   7  -2   2       13.22       16.69      2.42 o 
   8  -2   2       62.38       61.97      4.62 o 
  -8  -1   2       59.76       48.80      5.54 o 
  -7  -1   2        0.17       -0.54      0.93 o 
  -6  -1   2        3.93        5.72      1.48 o 
  -5  -1   2       18.27       22.88      1.65 o 
  -4  -1   2      154.03      131.38      2.38 o 
  -3  -1   2      653.25      638.41      6.01 o 
  -2  -1   2      597.52      604.06      7.33 o 
  -1  -1   2       93.77      145.91      0.78 o 
   0  -1   2      336.82      362.49      4.41 o 
   1  -1   2        0.07        7.17      1.66 o 
   2  -1   2       49.89      156.45      1.57 o 
   3  -1   2        4.09       22.57      1.56 o 
   4  -1   2       88.73      119.73      2.05 o 
   5  -1   2        7.19       11.28      5.16 o 
   6  -1   2       11.83       13.91      2.06 o 
   7  -1   2      321.65      308.25     17.11 o 
   8  -1   2       99.53      102.31      5.42 o 
   9  -1   2       10.75       15.21      3.09 o 
  -8   0   2        1.73        2.88      3.30 o 
  -7   0   2       31.76       32.58      1.94 o 
  -6   0   2       20.45       15.50      1.87 o 
  -5   0   2      129.00      135.97      3.01 o 
  -4   0   2      118.37       95.83      2.13 o 
  -3   0   2      306.54      304.53      4.98 o 
  -2   0   2      119.60      128.34      3.59 o 
  -1   0   2      155.34      227.39      2.06 o 
   0   0   2       69.73       92.67      1.37 o 
   1   0   2     3991.99     4030.17     23.42 o 
   2   0   2     1106.35      924.76      6.24 o 
   3   0   2      380.12      329.54      3.24 o 
   4   0   2      229.72      228.91      4.74 o 
   5   0   2        4.98        7.54      1.44 o 
   6   0   2       48.41       47.84      2.74 o 
   7   0   2       53.64       55.18      3.40 o 
   8   0   2       15.90       21.01      2.93 o 
   9   0   2       44.51       41.72      4.14 o 
  -8   1   2        7.62       17.46      4.93 o 
  -7   1   2       21.36       18.20      2.51 o 
  -6   1   2      156.62      143.56      6.17 o 
  -5   1   2       12.59       16.12      1.14 o 
  -4   1   2      176.73      163.31      3.00 o 
  -3   1   2       43.47       43.75      1.33 o 
  -2   1   2      612.43      644.95      6.01 o 
  -1   1   2     2910.14     3247.52     19.62 o 
   0   1   2     5184.47     5261.46     24.46 o 
   1   1   2     1411.96     1331.32      4.53 o 
   2   1   2      629.91      552.56      3.95 o 
   3   1   2      748.00      856.19      6.95 o 
   4   1   2      438.66      599.97      6.48 o 
   5   1   2       33.34       40.79      2.34 o 
   6   1   2      137.43      147.26      4.35 o 
   7   1   2       40.02       37.36      2.08 o 
   8   1   2       25.60       32.63      8.07 o 
   9   1   2       29.12       28.21      3.46 o 
  -7   2   2       63.81       62.67      5.79 o 
  -6   2   2        6.41        6.79      1.98 o 
  -5   2   2        5.83        7.02      1.59 o 
  -4   2   2      162.40      151.15      3.99 o 
  -3   2   2      189.24      172.02      3.40 o 
  -2   2   2      430.97      398.51      4.41 o 
  -1   2   2     2010.39     2152.75     15.04 o 
   0   2   2      398.89      382.55      3.22 o 
   1   2   2     1041.69      916.27      3.38 o 
   2   2   2     1922.45     1958.19      8.32 o 
   3   2   2      600.53      574.16      6.58 o 
   4   2   2      212.77      143.87      2.28 o 
   5   2   2      282.26      290.92      4.30 o 
   6   2   2        0.31        2.04      1.87 o 
   7   2   2       77.88       75.70      2.58 o 
   8   2   2        2.96        4.95      2.63 o 
   9   2   2        0.03        3.04      1.95 o 
  10   2   2        0.50        0.64      2.97 o 
  -7   3   2        1.82       -0.68      1.86 o 
  -6   3   2        0.08       -2.59      2.59 o 
  -5   3   2      195.49      204.61      9.45 o 
  -4   3   2      121.54      125.69      2.77 o 
  -3   3   2       63.16       59.49      1.65 o 
  -2   3   2      983.89      950.17      9.29 o 
  -1   3   2      125.69      116.33      4.51 o 
   0   3   2       72.58       69.64      1.22 o 
   1   3   2      140.58      204.97      3.52 o 
   2   3   2     1066.64     1116.16     15.14 o 
   3   3   2      220.02      127.66      1.75 o 
   4   3   2      135.97       93.55      2.32 o 
   5   3   2      322.47      344.44      4.91 o 
   6   3   2      316.63      308.93      5.17 o 
   7   3   2       70.14       66.13      3.08 o 
   8   3   2       14.78       12.82      1.55 o 
   9   3   2        6.17        6.74      1.39 o 
  10   3   2        8.70       17.77      5.03 o 
  -6   4   2        0.01       -0.06      2.05 o 
  -5   4   2       53.19       44.99      4.38 o 
  -4   4   2       25.85       25.24      2.36 o 
  -3   4   2       16.60       15.42      1.63 o 
  -2   4   2      784.22      696.90     16.78 o 
  -1   4   2       72.87       85.64      2.43 o 
   0   4   2       68.36       91.04      1.85 o 
   1   4   2      164.92      186.27      4.05 o 
   2   4   2        0.10        0.77      0.67 o 
   3   4   2      205.72      137.04      3.02 o 
   4   4   2      531.53      552.63     14.95 o 
   5   4   2       26.77       29.66      1.78 o 
   6   4   2        4.87       10.33      1.41 o 
   7   4   2       47.55       49.00      2.10 o 
   8   4   2        0.01       -1.15      1.43 o 
   9   4   2       17.72       19.56      1.99 o 
  10   4   2        2.89        3.98      3.55 o 
  -6   5   2        7.84        7.01      2.66 o 
  -5   5   2        2.35        8.69      4.76 o 
  -4   5   2        7.76        9.47      2.17 o 
  -3   5   2      705.38      735.20     14.33 o 
  -2   5   2       13.79       10.36      0.96 o 
  -1   5   2       44.48       52.96      3.58 o 
   0   5   2      147.96      126.50      3.82 o 
   1   5   2        8.59        9.58      1.14 o 
   2   5   2       23.70       22.62      0.89 o 
   3   5   2       13.80       26.92      0.97 o 
   4   5   2      158.55      160.90      4.02 o 
   5   5   2       15.22       16.75      1.05 o 
   6   5   2        6.64       12.73      1.23 o 
   7   5   2       50.48       46.70      2.54 o 
   8   5   2       77.49       71.89      4.05 o 
   9   5   2       23.08       26.27      3.02 o 
  10   5   2        1.63        0.58      1.80 o 
  -5   6   2       38.51       34.39      3.85 o 
  -4   6   2       35.55       29.96      3.24 o 
  -3   6   2        0.01        0.94      2.73 o 
  -2   6   2        3.95       26.28      7.88 o 
  -1   6   2       22.20       19.81      1.27 o 
   0   6   2      270.95      245.26      4.05 o 
   1   6   2       59.14       62.65      2.24 o 
   2   6   2       76.97       83.04      4.43 o 
   3   6   2        8.67        8.29      1.36 o 
   4   6   2        1.43        3.29      1.12 o 
   5   6   2       34.30       35.25      1.51 o 
   6   6   2      117.60      129.21      3.11 o 
   7   6   2        2.01        0.95      0.91 o 
   8   6   2        0.82       -0.88      1.54 o 
   9   6   2        6.31       10.63      2.43 o 
  10   6   2        0.17        2.37      2.96 o 
  -4   7   2        2.04        2.81      2.15 o 
  -3   7   2       14.77       21.15      2.83 o 
  -2   7   2        3.36        2.34      1.80 o 
  -1   7   2      504.13      515.67     14.55 o 
   0   7   2       30.22       27.37      1.56 o 
   1   7   2       47.77       45.70      2.35 o 
   2   7   2       10.98       10.59      1.61 o 
   3   7   2        5.46       13.60      1.73 o 
   4   7   2       34.29       36.82      4.39 o 
   5   7   2        5.42       14.63      1.56 o 
   6   7   2        0.07        0.72      0.76 o 
   7   7   2        2.64        3.09      2.38 o 
   8   7   2        1.31       -0.51      1.49 o 
   9   7   2        2.99        2.69      2.04 o 
  -3   8   2       16.60       21.28      3.21 o 
  -2   8   2       38.73       47.64      3.61 o 
  -1   8   2        2.57       10.36      1.92 o 
   0   8   2       10.82       12.67      4.13 o 
   1   8   2       54.01       51.29      3.15 o 
   2   8   2       69.96       67.19      2.57 o 
   3   8   2       64.15       57.25      2.18 o 
   4   8   2       80.62       78.80      5.42 o 
   5   8   2       22.28       30.67      1.73 o 
   6   8   2       23.46       23.95      1.58 o 
   7   8   2        0.41       -0.77      0.98 o 
   8   8   2       10.18       10.15      2.05 o 
   9   8   2        3.33        4.17      3.35 o 
  -2   9   2        8.56       12.99      2.49 o 
  -1   9   2       41.71       43.52     11.22 o 
   0   9   2       22.12       17.41      2.41 o 
   1   9   2      204.85      190.35      6.82 o 
   2   9   2       32.78       28.87      2.00 o 
   3   9   2       53.02       48.73      3.61 o 
   4   9   2       20.75       21.56      1.65 o 
   5   9   2       35.06       34.97      1.95 o 
   6   9   2        0.06       -0.31      0.89 o 
   7   9   2        0.04        2.56      2.75 o 
   8   9   2        0.93       -0.08      2.26 o 
  -1  10   2        0.65       -1.11      2.34 o 
   0  10   2       15.44       14.87      2.56 o 
   1  10   2        1.39        4.17      2.02 o 
   2  10   2       17.04       15.23      2.38 o 
   3  10   2       91.81       80.20      3.44 o 
   4  10   2        0.75        2.38      1.58 o 
   5  10   2        0.79        1.56      1.41 o 
   6  10   2        4.14        4.64      3.31 o 
   7  10   2        5.63       13.84      4.20 o 
   1  11   2       40.40       50.78      6.39 o 
   2  11   2       44.12       36.42      5.04 o 
   3  11   2       17.46       18.31      2.81 o 
   4  11   2        0.01        0.50      1.57 o 
   5  11   2        1.04        2.70      3.01 o 
   6  11   2        4.29        7.08      3.92 o 
  -4 -10   3        1.70        0.88      1.96 o 
  -3 -10   3        1.89        0.45      1.62 o 
  -2 -10   3        2.44       -0.42      2.56 o 
  -1 -10   3        2.39        3.00      2.71 o 
   0 -10   3       21.98       17.38      4.69 o 
  -6  -9   3        0.26        3.02      3.46 o 
  -5  -9   3        0.80       -0.20      1.69 o 
  -4  -9   3       12.26       13.89      2.78 o 
  -3  -9   3        5.13        8.08      3.04 o 
  -2  -9   3        7.43       13.39      3.17 o 
  -1  -9   3       15.05       21.60      2.68 o 
   0  -9   3        0.62       -0.29      1.98 o 
   1  -9   3        1.76       -0.34      2.04 o 
   2  -9   3        5.90       12.86      2.89 o 
  -7  -8   3        0.04        1.85      3.17 o 
  -6  -8   3        0.02       -1.72      2.05 o 
  -5  -8   3       17.43       16.75      4.72 o 
  -4  -8   3       27.22       22.23      2.94 o 
  -3  -8   3       36.97       32.19      3.14 o 
  -2  -8   3       44.84       46.08      3.34 o 
  -1  -8   3        5.26        7.27      1.31 o 
   0  -8   3        2.95        1.68      1.67 o 
   1  -8   3        1.26        4.62      1.87 o 
   2  -8   3       63.52       60.54      4.02 o 
   3  -8   3        3.97        7.06      2.50 o 
  -7  -7   3        0.21        3.41      2.38 o 
  -6  -7   3        2.79        7.05      6.64 o 
  -5  -7   3       32.95       46.18      3.71 o 
  -4  -7   3        6.94       11.18      3.00 o 
  -3  -7   3       13.12       13.13      5.64 o 
  -2  -7   3       18.05       18.96      2.66 o 
  -1  -7   3        0.01        1.74      0.91 o 
   0  -7   3       11.01       13.54      1.26 o 
   1  -7   3       48.61       56.95      3.24 o 
   2  -7   3        7.34        6.83      2.02 o 
   3  -7   3       38.61       32.91      5.60 o 
   4  -7   3        0.49        1.24      1.62 o 
   5  -7   3        9.05       14.19      3.63 o 
  -8  -6   3        0.57        2.86      2.39 o 
  -7  -6   3        5.76        7.42      2.51 o 
  -6  -6   3        7.62       15.92      3.05 o 
  -5  -6   3        0.03        1.03      3.72 o 
  -4  -6   3        0.01       -1.18      1.48 o 
  -3  -6   3       52.50       48.84      5.65 o 
  -2  -6   3       65.06       56.87      2.27 o 
  -1  -6   3      133.59      129.43      3.94 o 
   0  -6   3      199.12      194.16      5.00 o 
   1  -6   3       81.57       79.74      2.08 o 
   2  -6   3       61.57       59.07      3.32 o 
   3  -6   3        1.65       -1.32      1.47 o 
   4  -6   3       84.79       87.61      4.80 o 
   5  -6   3       24.57       25.00      4.45 o 
   6  -6   3       14.95       23.35      6.12 o 
  -8  -5   3        7.97       12.64      4.30 o 
  -7  -5   3       22.41       19.42      2.98 o 
  -6  -5   3        4.47       10.29      3.67 o 
  -5  -5   3        2.31       10.67      2.06 o 
  -4  -5   3        3.42        7.52      1.70 o 
  -3  -5   3      163.27      160.54      5.00 o 
  -2  -5   3       44.15       33.71      2.83 o 
  -1  -5   3       67.45       67.28      1.67 o 
   0  -5   3        4.70        7.15      1.13 o 
   1  -5   3       50.06       53.44      1.57 o 
   2  -5   3        1.59        3.86      2.87 o 
   3  -5   3       73.65      101.37      4.29 o 
   4  -5   3       62.57       67.77      3.91 o 
   5  -5   3      170.52      161.11      6.31 o 
   6  -5   3       32.26       32.72      3.43 o 
  -8  -4   3       29.05       26.47      3.16 o 
  -7  -4   3        5.61       13.85      2.47 o 
  -6  -4   3        1.18        7.51      5.04 o 
  -5  -4   3       48.14       56.51      3.54 o 
  -4  -4   3       48.18       52.75      3.04 o 
  -3  -4   3       10.94       11.58      1.61 o 
  -2  -4   3       18.57       18.45      1.54 o 
  -1  -4   3       29.74       31.52      1.65 o 
   0  -4   3        6.97       11.86      1.31 o 
   1  -4   3      140.48      136.68      2.25 o 
   2  -4   3      411.71      409.53      9.49 o 
   3  -4   3      355.11      374.14      8.16 o 
   4  -4   3      335.98      324.24      7.69 o 
   5  -4   3      125.65      110.93      4.86 o 
   6  -4   3        0.30        0.26      1.49 o 
   7  -4   3        0.14        1.60      2.09 o 
  -8  -3   3        0.64        2.75      3.01 o 
  -7  -3   3        0.59        0.74      1.49 o 
  -6  -3   3       49.19       64.47      3.72 o 
  -5  -3   3      144.59      147.01      5.25 o 
  -4  -3   3      161.68      157.20      4.59 o 
  -3  -3   3      292.72      272.33      5.79 o 
  -2  -3   3      114.94      130.37      3.07 o 
  -1  -3   3      106.94      111.85      4.81 o 
   0  -3   3        0.68       -0.37      0.37 o 
   1  -3   3       69.09       62.88      1.94 o 
   2  -3   3       34.72       23.05      0.90 o 
   3  -3   3      504.71      515.54      9.27 o 
   4  -3   3      187.35      186.52      5.36 o 
   5  -3   3       23.12       22.14      2.20 o 
   6  -3   3        0.00        0.03      2.48 o 
   7  -3   3       57.09       54.49      6.61 o 
   8  -3   3       25.15       30.18      3.73 o 
  -8  -2   3        2.00        8.87      7.67 o 
  -7  -2   3        0.36        3.17      1.98 o 
  -6  -2   3      152.67      130.80      4.98 o 
  -5  -2   3      141.27      137.78      5.92 o 
  -4  -2   3      304.39      291.79      6.72 o 
  -3  -2   3      945.15      929.38     13.47 o 
  -2  -2   3        5.89        8.63      1.09 o 
  -1  -2   3       89.47       92.29      2.67 o 
   0  -2   3        3.23        2.96      0.82 o 
   1  -2   3        8.72        1.05      0.40 o 
   2  -2   3      411.29      344.34      3.82 o 
   3  -2   3      116.66       97.57      1.36 o 
   4  -2   3        0.31        0.37      0.95 o 
   5  -2   3       28.01       22.60      2.25 o 
   6  -2   3       79.52       78.07      4.05 o 
   7  -2   3       73.76       72.43      4.08 o 
   8  -2   3        4.56       13.69      2.93 o 
  -8  -1   3        5.80       20.54      5.21 o 
  -7  -1   3       51.41       50.31      4.53 o 
  -6  -1   3        2.26        5.37      2.54 o 
  -5  -1   3       49.79       52.39      1.73 o 
  -4  -1   3      808.10      823.92      9.30 o 
  -3  -1   3       70.86       96.38      3.43 o 
  -2  -1   3      220.41      194.91      3.41 o 
  -1  -1   3      786.28      817.90      5.56 o 
   0  -1   3      685.61      697.25      5.34 o 
   1  -1   3      116.25       74.54      1.17 o 
   2  -1   3     1121.75      999.43     21.43 o 
   3  -1   3      377.64      378.04      3.83 o 
   4  -1   3      130.08      166.70      2.25 o 
   5  -1   3       69.78       65.17      2.87 o 
   6  -1   3       82.94       84.50      3.55 o 
   7  -1   3       39.43       47.41      3.44 o 
   8  -1   3        9.07       19.98      3.08 o 
   9  -1   3        2.94        1.20      2.70 o 
  -8   0   3       14.82       13.78      4.87 o 
  -7   0   3       15.88       13.95      2.23 o 
  -6   0   3       54.24       53.04      2.49 o 
  -5   0   3       72.36       73.30      5.07 o 
  -4   0   3       71.65       80.45      3.05 o 
  -3   0   3      135.74      119.11      2.89 o 
  -2   0   3      803.24      753.00      6.87 o 
  -1   0   3     2639.87     2899.87     18.43 o 
   0   0   3      332.25      322.82      3.88 o 
   1   0   3     1913.55     2013.20     15.81 o 
   2   0   3     1210.62     1211.15     19.18 o 
   3   0   3      214.63      272.19      2.96 o 
   4   0   3       51.83       24.90      1.04 o 
   5   0   3       39.83       34.63      1.63 o 
   6   0   3        7.25        9.61      2.02 o 
   7   0   3        0.02       -0.68      1.30 o 
   8   0   3        3.77        1.63      1.72 o 
   9   0   3       18.29       19.30      3.15 o 
  -7   1   3       77.19       62.33      4.10 o 
  -6   1   3        9.18       10.66      1.65 o 
  -5   1   3        0.19        2.78      1.45 o 
  -4   1   3      109.15      107.74      2.61 o 
  -3   1   3       21.68       12.49      1.29 o 
  -2   1   3     2048.27     2167.21     18.06 o 
  -1   1   3       80.85      110.38      2.16 o 
   0   1   3       48.11       71.98      1.11 o 
   1   1   3      103.21      117.76      2.01 o 
   2   1   3       40.79       32.37      0.96 o 
   3   1   3        1.52        2.78      0.55 o 
   4   1   3      432.37      324.92      3.92 o 
   5   1   3      191.75      184.06      3.13 o 
   6   1   3       76.48       81.03      2.50 o 
   7   1   3        4.12        3.89      0.88 o 
   8   1   3       33.00       31.02      3.00 o 
   9   1   3       24.97       23.93      3.03 o 
  -7   2   3        9.91       10.18      3.07 o 
  -6   2   3        0.19        1.08      1.43 o 
  -5   2   3      237.28      230.07      5.35 o 
  -4   2   3       28.92       37.00      1.67 o 
  -3   2   3      156.86      150.15      3.42 o 
  -2   2   3       48.56       72.08      1.74 o 
  -1   2   3       87.94       82.22      1.72 o 
   0   2   3      393.57      428.78      4.06 o 
   1   2   3      977.91     1163.01      6.60 o 
   2   2   3       49.65       43.61      0.90 o 
   3   2   3      935.62      844.81      6.74 o 
   4   2   3      472.16      407.19      6.36 o 
   5   2   3       31.93       33.56      1.31 o 
   6   2   3       24.15       27.49      2.18 o 
   7   2   3       45.15       44.64      1.86 o 
   8   2   3       32.13       30.28      2.19 o 
   9   2   3       12.03       13.86      2.55 o 
  10   2   3        7.07        6.85      2.68 o 
  -7   3   3        0.25        1.20      4.19 o 
  -6   3   3        4.17        2.52      1.79 o 
  -5   3   3      128.44      110.60      4.92 o 
  -4   3   3       39.93       38.33      1.87 o 
  -3   3   3       54.30       45.85      1.63 o 
  -2   3   3      595.59      611.50     11.02 o 
  -1   3   3       10.15       27.55      1.09 o 
   0   3   3     1415.40     1454.61     11.56 o 
   1   3   3      234.13      271.24      2.46 o 
   2   3   3       53.96       70.99      1.81 o 
   3   3   3       37.41       75.46      2.68 o 
   4   3   3       19.89       27.71      0.94 o 
   5   3   3       22.90       13.82      2.68 o 
   6   3   3      212.73      213.34      8.12 o 
   7   3   3      167.29      160.09      5.05 o 
   8   3   3       97.62       94.42      3.92 o 
   9   3   3       19.97       21.74      2.46 o 
  10   3   3        0.00       -0.76      1.62 o 
  -6   4   3       26.17       24.22      3.34 o 
  -5   4   3       34.21       32.85      3.42 o 
  -4   4   3        9.88       14.47      2.25 o 
  -3   4   3      782.90      781.20     20.12 o 
  -2   4   3        3.68        7.38      1.50 o 
  -1   4   3      144.49      145.60      4.10 o 
   0   4   3       37.38       66.42      1.48 o 
   1   4   3       26.93       28.71      1.24 o 
   2   4   3       22.94       25.86      1.88 o 
   3   4   3       97.05      157.72      2.98 o 
   4   4   3       51.60       58.34      2.28 o 
   5   4   3      438.14      418.14      5.55 o 
   6   4   3      304.05      330.92      6.54 o 
   7   4   3       92.69       79.68      2.77 o 
   8   4   3       22.45       15.78      3.87 o 
   9   4   3        0.66        0.69      1.14 o 
  10   4   3        0.53       -2.15      2.64 o 
  -6   5   3        4.26        3.41      2.42 o 
  -5   5   3        5.50        5.97      2.26 o 
  -4   5   3       49.46       45.50      4.54 o 
  -3   5   3      127.72      121.42      6.14 o 
  -2   5   3       81.10       92.57      7.83 o 
  -1   5   3      183.42      176.03      5.31 o 
   0   5   3      966.51      948.55     10.24 o 
   1   5   3      171.93      202.82      3.00 o 
   2   5   3      202.72      229.95      3.96 o 
   3   5   3       63.69       45.34      2.89 o 
   4   5   3        7.26        6.67      1.02 o 
   5   5   3       43.37       42.24      1.90 o 
   6   5   3       72.83       74.65      2.93 o 
   7   5   3       49.73       41.16      2.06 o 
   8   5   3        0.18       -0.08      1.16 o 
   9   5   3        5.83        2.75      1.26 o 
  10   5   3        9.03       12.74      4.20 o 
  -5   6   3        8.65       14.41      3.09 o 
  -4   6   3       17.07       25.16      3.22 o 
  -3   6   3       43.88       42.40      6.10 o 
  -2   6   3       41.45       48.05      3.92 o 
  -1   6   3     1220.77     1284.07     24.74 o 
   0   6   3       27.87       23.67      1.63 o 
   1   6   3        4.27        5.55      2.12 o 
   2   6   3       43.29       52.41      2.07 o 
   3   6   3        2.93        4.91      1.72 o 
   4   6   3      114.89      111.95      2.48 o 
   5   6   3       94.54       97.85      2.44 o 
   6   6   3       47.99       50.78      2.77 o 
   7   6   3        0.27        1.21      0.95 o 
   8   6   3        5.93       10.28      2.64 o 
   9   6   3        3.99        2.31      1.48 o 
  10   6   3        5.36        5.87      3.44 o 
  -4   7   3        1.00        0.63      1.54 o 
  -3   7   3       14.64       13.91      4.06 o 
  -2   7   3      172.02      190.16      6.32 o 
  -1   7   3       18.79       12.85      1.24 o 
   0   7   3        6.04        7.36      1.73 o 
   1   7   3       33.77       32.34      1.63 o 
   2   7   3      470.42      451.31      6.95 o 
   3   7   3      274.88      266.30      7.40 o 
   4   7   3       24.33       22.37      1.20 o 
   5   7   3      145.90      143.18      7.10 o 
   6   7   3       41.49       37.48      1.69 o 
   7   7   3        4.82        1.62      1.86 o 
   8   7   3        3.12        4.54      1.30 o 
   9   7   3       10.17       10.76      3.75 o 
  -3   8   3        1.22       -0.49      1.72 o 
  -2   8   3        1.90        4.54      1.80 o 
  -1   8   3        0.01       -0.41      1.35 o 
   0   8   3        0.01       -0.15      0.71 o 
   1   8   3      594.82      616.32      9.76 o 
   2   8   3       38.91       34.61      1.80 o 
   3   8   3       32.88       27.43      1.55 o 
   4   8   3      130.40      123.26      4.95 o 
   5   8   3       34.03       31.70      2.51 o 
   6   8   3        3.87        8.30      1.20 o 
   7   8   3        9.51       20.24      2.27 o 
   8   8   3        7.12        6.90      1.77 o 
   9   8   3        0.74        4.10      3.37 o 
  -2   9   3       18.47       21.97      3.19 o 
  -1   9   3        0.52        0.01      1.13 o 
   0   9   3       99.21       96.64      4.41 o 
   1   9   3        2.71        1.05      1.09 o 
   2   9   3        6.84        7.43      3.04 o 
   3   9   3       20.20       19.46      2.58 o 
   4   9   3       26.93       27.01      5.36 o 
   5   9   3       27.56       26.63      4.25 o 
   6   9   3        0.38        2.85      1.59 o 
   7   9   3       14.91       20.23      2.48 o 
   8   9   3       10.41       10.65      3.96 o 
   0  10   3        4.98       11.18      4.02 o 
   1  10   3       12.46       17.13      4.26 o 
   2  10   3       36.15       26.56      2.77 o 
   3  10   3       81.81       81.78     10.25 o 
   4  10   3        0.02        4.71      3.87 o 
   5  10   3        0.44        1.72      1.65 o 
   6  10   3       23.78       23.73      2.80 o 
   7  10   3       10.45       11.49      3.99 o 
   8  10   3        0.37       -0.49      2.72 o 
   2  11   3       12.80       10.42      3.72 o 
   3  11   3       11.12        7.02      4.12 o 
   4  11   3        0.04       -0.88      1.74 o 
   5  11   3       13.58       12.96      3.37 o 
   6  11   3        1.33       -0.25      2.48 o 
  -5  -9   4        0.79        0.90      2.11 o 
  -4  -9   4       12.72       16.87      3.16 o 
  -3  -9   4        0.78        2.02      3.26 o 
  -2  -9   4       10.76       14.00      4.51 o 
  -1  -9   4        0.19       -1.36      1.60 o 
   0  -9   4       47.69       45.14      6.13 o 
   1  -9   4       26.58       27.73      5.52 o 
  -6  -8   4        7.87        4.01      5.26 o 
  -5  -8   4       14.14       18.10      3.33 o 
  -4  -8   4        8.26        7.83      2.43 o 
  -3  -8   4        6.99        8.55      2.32 o 
  -2  -8   4        0.52        0.53      1.58 o 
  -1  -8   4       75.08       65.30      4.16 o 
   0  -8   4        8.52       11.91      2.09 o 
   1  -8   4       51.31       54.03      3.78 o 
   2  -8   4        1.32        2.24      2.01 o 
   3  -8   4        9.71       13.37      2.90 o 
  -7  -7   4        5.75        8.38      6.08 o 
  -6  -7   4        4.60        8.38      4.38 o 
  -5  -7   4       12.06        4.00      2.21 o 
  -4  -7   4        5.54        8.67      3.12 o 
  -3  -7   4       12.59       18.67      2.77 o 
  -2  -7   4       72.35       73.90      3.96 o 
  -1  -7   4       17.13       13.62      2.03 o 
   0  -7   4       11.74       12.59      2.63 o 
   1  -7   4       48.70       49.42      3.16 o 
   2  -7   4       13.82       18.45      2.47 o 
   3  -7   4       17.81       20.93      2.96 o 
   4  -7   4       65.73       53.53      4.96 o 
  -7  -6   4        4.24        8.71      8.55 o 
  -6  -6   4        2.95        8.69      2.45 o 
  -5  -6   4        8.56       13.58      2.91 o 
  -4  -6   4       49.12       55.07      6.09 o 
  -3  -6   4      146.04      160.24      5.78 o 
  -2  -6   4        7.76        6.35      1.96 o 
  -1  -6   4       45.17       41.76      4.03 o 
   0  -6   4      165.38      172.63      3.53 o 
   1  -6   4        3.21        2.71      0.80 o 
   2  -6   4        2.27        2.32      1.34 o 
   3  -6   4      118.77      140.63      5.84 o 
   4  -6   4       18.59       22.25      6.06 o 
   5  -6   4        1.44       -0.82      1.90 o 
  -7  -5   4        3.42        2.82      2.15 o 
  -6  -5   4        2.19       -0.21      1.53 o 
  -5  -5   4       29.64       28.64      2.91 o 
  -4  -5   4       97.59      102.33      4.74 o 
  -3  -5   4        1.01        3.25      1.61 o 
  -2  -5   4      231.24      241.36      6.49 o 
  -1  -5   4       33.05       30.61      1.31 o 
   0  -5   4        1.06        1.06      1.00 o 
   1  -5   4        3.74        3.52      1.43 o 
   2  -5   4       35.21       36.42      2.87 o 
   3  -5   4      173.93      180.29      5.58 o 
   4  -5   4       10.08        9.42      2.09 o 
   5  -5   4        5.03        3.97      3.47 o 
   6  -5   4       11.88       11.69      2.86 o 
  -8  -4   4        0.81        2.73      2.38 o 
  -7  -4   4        5.80        5.45      2.27 o 
  -6  -4   4        1.69       -0.95      1.59 o 
  -5  -4   4       55.07       57.01      3.60 o 
  -4  -4   4      131.21      143.63      8.92 o 
  -3  -4   4      268.93      286.80      7.08 o 
  -2  -4   4        0.19       -1.18      1.18 o 
  -1  -4   4       64.31       66.62      1.47 o 
   0  -4   4       37.83       36.18      2.79 o 
   1  -4   4       81.17       80.11      2.55 o 
   2  -4   4      509.97      521.95     11.22 o 
   3  -4   4       64.76       60.91      2.94 o 
   4  -4   4       93.03       83.77      4.04 o 
   5  -4   4       51.23       57.62      3.72 o 
   6  -4   4        3.70        3.58      2.03 o 
   7  -4   4        3.77        2.01      2.11 o 
  -8  -3   4        4.14        5.00      3.41 o 
  -7  -3   4        1.30        6.27      2.12 o 
  -6  -3   4       48.76       42.21      3.38 o 
  -5  -3   4       93.61      102.43      4.51 o 
  -4  -3   4       45.69       53.21      3.09 o 
  -3  -3   4        4.76        6.91      2.42 o 
  -2  -3   4       62.46       54.50      2.22 o 
  -1  -3   4      151.65      170.83     10.53 o 
   0  -3   4      242.71      289.18      7.23 o 
   1  -3   4       51.80       43.39      1.28 o 
   2  -3   4      117.21      100.62      2.95 o 
   3  -3   4       87.71       95.12      2.00 o 
   4  -3   4       16.92       16.22      2.82 o 
   5  -3   4      137.15      147.68      5.41 o 
   6  -3   4       31.56       33.47      3.13 o 
   7  -3   4       35.77       37.75      6.75 o 
   8  -3   4        1.70        2.88      2.34 o 
  -8  -2   4        0.04       -3.87      3.87 o 
  -7  -2   4        4.25       12.14      6.68 o 
  -6  -2   4       29.25       20.62      2.72 o 
  -5  -2   4        2.30        5.35      5.06 o 
  -4  -2   4       85.26       96.30      3.95 o 
  -3  -2   4        9.63       11.38      1.47 o 
  -2  -2   4      142.90      109.72      5.10 o 
  -1  -2   4      328.51      348.56      7.08 o 
   0  -2   4       46.13       42.20      2.11 o 
   1  -2   4       74.95      105.52      2.78 o 
   2  -2   4      182.17      188.48      8.08 o 
   3  -2   4      122.47      131.44      3.62 o 
   4  -2   4      642.07      654.86     16.15 o 
   5  -2   4      169.93      157.91      7.11 o 
   6  -2   4      177.23      166.71      5.88 o 
   7  -2   4        2.13        3.96      5.00 o 
   8  -2   4        1.57       -1.24      2.48 o 
  -7  -1   4       20.17       20.05      2.57 o 
  -6  -1   4        0.25       -0.92      2.25 o 
  -5  -1   4       34.69       33.36      3.06 o 
  -4  -1   4       28.95       29.09      1.28 o 
  -3  -1   4      162.76      150.00      5.84 o 
  -2  -1   4       57.37       44.77      0.92 o 
  -1  -1   4        0.37        0.54      0.35 o 
   0  -1   4      331.07      362.34      3.70 o 
   1  -1   4      510.19      657.46     14.90 o 
   2  -1   4      305.99      394.52      4.50 o 
   3  -1   4      155.98      158.16      2.36 o 
   4  -1   4      408.16      375.62      4.51 o 
   5  -1   4      230.06      226.83      4.44 o 
   6  -1   4        4.22        8.74      4.39 o 
   7  -1   4       22.12       21.68      2.72 o 
   8  -1   4       14.94       11.26      2.62 o 
   9  -1   4       36.67       32.28      4.08 o 
  -7   0   4        1.89        2.56      1.83 o 
  -6   0   4       15.35       12.58      2.01 o 
  -5   0   4        2.46        1.54      0.86 o 
  -4   0   4       37.21       40.17      2.12 o 
  -3   0   4        0.81        0.97      1.40 o 
  -2   0   4      368.58      397.48      4.79 o 
  -1   0   4       49.08       45.95      1.83 o 
   0   0   4      355.73      333.74      4.70 o 
   1   0   4      556.10      593.21     22.51 o 
   2   0   4        2.16        4.02      0.74 o 
   3   0   4       74.18       60.59      1.29 o 
   4   0   4      671.60      650.31      8.55 o 
   5   0   4        0.89        2.98      1.20 o 
   6   0   4      179.05      172.89      3.50 o 
   7   0   4       75.10       73.66      3.63 o 
   8   0   4      125.17      111.91      4.95 o 
   9   0   4        9.25       11.10      2.81 o 
  -7   1   4        7.48        1.42      3.08 o 
  -6   1   4        3.39        7.27      1.82 o 
  -5   1   4       45.26       46.14      2.11 o 
  -4   1   4        0.90        1.72      0.90 o 
  -3   1   4      271.01      281.67      4.51 o 
  -2   1   4       40.63       54.95      1.44 o 
  -1   1   4      564.78      508.10      5.41 o 
   0   1   4      295.18      255.30      3.08 o 
   1   1   4      146.37      139.65      3.04 o 
   2   1   4        0.30        4.15      0.70 o 
   3   1   4     2011.41     2229.02     16.82 o 
   4   1   4        8.67        4.18      0.60 o 
   5   1   4        2.18        0.78      0.56 o 
   6   1   4      146.20      135.49      2.98 o 
   7   1   4      151.54      136.52      3.24 o 
   8   1   4       49.09       38.51      3.23 o 
   9   1   4       10.10       11.50      2.49 o 
  -7   2   4       13.51       15.64      5.01 o 
  -6   2   4       16.78       20.75      2.53 o 
  -5   2   4       16.37       15.51      1.54 o 
  -4   2   4      128.66      131.02      6.20 o 
  -3   2   4       65.93       61.71      2.09 o 
  -2   2   4       66.72       79.21      2.00 o 
  -1   2   4       45.86       24.91      1.07 o 
   0   2   4     1644.62     1743.02     13.85 o 
   1   2   4      145.01      148.02      1.87 o 
   2   2   4      160.91      197.67      4.04 o 
   3   2   4       71.25       65.04      1.70 o 
   4   2   4      108.54       94.57      1.71 o 
   5   2   4       19.85       14.91      1.84 o 
   6   2   4      378.79      365.77      5.67 o 
   7   2   4       42.01       43.23      2.06 o 
   8   2   4        0.25       -0.94      1.02 o 
   9   2   4        1.39        4.66      2.07 o 
  10   2   4        6.33        2.08      2.08 o 
  -6   3   4       19.60       25.84      3.22 o 
  -5   3   4       65.10       52.02      3.68 o 
  -4   3   4        5.12        7.15      1.57 o 
  -3   3   4       34.74       41.42      3.44 o 
  -2   3   4        0.70        0.59      0.70 o 
  -1   3   4     1319.49     1365.78     23.86 o 
   0   3   4      102.16       72.08      1.51 o 
   1   3   4        0.80        2.34      1.27 o 
   2   3   4      165.96      208.63      3.85 o 
   3   3   4       75.15       64.98      2.52 o 
   4   3   4       23.30       26.94      0.90 o 
   5   3   4      897.40      927.46     10.19 o 
   6   3   4       79.20       74.04      2.45 o 
   7   3   4       58.49       55.96      2.33 o 
   8   3   4        2.89        4.07      4.29 o 
   9   3   4        2.68        4.05      1.23 o 
  10   3   4        3.93        2.31      2.12 o 
  -6   4   4        8.24       10.19      2.93 o 
  -5   4   4        5.04        7.07      2.53 o 
  -4   4   4        6.69       12.55      1.70 o 
  -3   4   4       31.07       22.00      3.54 o 
  -2   4   4      508.10      500.04      7.53 o 
  -1   4   4      527.71      478.11      6.44 o 
   0   4   4       79.24       64.48      1.55 o 
   1   4   4      255.75      316.61      5.17 o 
   2   4   4      197.56      209.90      4.15 o 
   3   4   4        0.71       -0.19      0.71 o 
   4   4   4      158.21      164.87      2.33 o 
   5   4   4      170.43      162.19      2.89 o 
   6   4   4      154.30      158.53      3.36 o 
   7   4   4       27.69       22.41      1.60 o 
   8   4   4       20.92       28.32      2.18 o 
   9   4   4        2.15        2.78      1.34 o 
  10   4   4        0.10       -0.69      1.76 o 
  -5   5   4       11.69       18.92      3.06 o 
  -4   5   4       26.37       18.70      2.67 o 
  -3   5   4      183.73      163.64      3.79 o 
  -2   5   4      131.20      108.23      5.64 o 
  -1   5   4       56.57       54.44      3.47 o 
   0   5   4      184.94      179.40      3.21 o 
   1   5   4      400.50      396.81      6.90 o 
   2   5   4        4.37        9.35      0.81 o 
   3   5   4        0.45       -0.73      0.91 o 
   4   5   4      217.99      213.16      5.00 o 
   5   5   4      117.65      104.46      2.19 o 
   6   5   4       62.17       65.23      2.17 o 
   7   5   4       89.02      101.59      4.10 o 
   8   5   4        3.32        3.68      1.13 o 
   9   5   4       10.64        8.37      1.70 o 
  10   5   4        5.19        1.06      2.41 o 
  -4   6   4       24.08       28.99      3.32 o 
  -3   6   4        4.86        1.03      1.54 o 
  -2   6   4       43.06       40.93      2.86 o 
  -1   6   4       17.28       19.45      1.46 o 
   0   6   4      164.88      178.49      3.53 o 
   1   6   4      116.71      107.64      3.02 o 
   2   6   4       14.86       12.17      2.02 o 
   3   6   4      234.60      262.76      6.09 o 
   4   6   4        2.27        5.68      1.59 o 
   5   6   4       22.72       21.43      1.14 o 
   6   6   4       21.61       23.94      2.53 o 
   7   6   4       22.56       28.36      1.94 o 
   8   6   4       27.82       29.83      4.27 o 
   9   6   4       15.11       13.02      3.59 o 
  10   6   4        0.87        1.46      2.71 o 
  -4   7   4       23.04       18.98      3.23 o 
  -3   7   4        5.03        2.44      1.91 o 
  -2   7   4        2.74        6.14      1.71 o 
  -1   7   4       50.87       47.31      2.10 o 
   0   7   4       32.94       32.36      2.98 o 
   1   7   4       32.65       32.52      2.01 o 
   2   7   4      135.82      133.94      2.85 o 
   3   7   4       69.63       78.66      3.63 o 
   4   7   4       23.79       22.34      2.04 o 
   5   7   4        0.71        4.26      1.50 o 
   6   7   4       62.70       66.78      3.42 o 
   7   7   4       29.58       36.57      2.70 o 
   8   7   4       23.68       23.75      2.48 o 
   9   7   4        6.48        5.96      3.59 o 
  10   7   4        0.04        4.89      3.42 o 
  -3   8   4       24.41       14.36      2.91 o 
  -2   8   4        0.94        0.30      1.24 o 
  -1   8   4        0.03        0.72      2.52 o 
   0   8   4       52.05       50.49      2.07 o 
   1   8   4       28.84       35.40      2.26 o 
   2   8   4       29.24       32.23      2.69 o 
   3   8   4        2.87        9.47      2.98 o 
   4   8   4        0.88       -1.38      1.38 o 
   5   8   4      106.66      104.20      4.48 o 
   6   8   4        2.99        5.23      2.17 o 
   7   8   4       16.44       17.90      4.01 o 
   8   8   4        0.53        2.53      2.44 o 
   9   8   4        1.13        3.60      3.22 o 
  -2   9   4       18.94       19.67      4.83 o 
  -1   9   4       16.84       10.50      3.13 o 
   0   9   4       18.78       32.12      4.68 o 
   1   9   4        3.80        0.39      3.18 o 
   2   9   4        0.02        2.47      1.69 o 
   3   9   4       10.23       14.69      2.34 o 
   4   9   4       69.96       68.17      3.91 o 
   5   9   4        1.08        2.78      1.67 o 
   6   9   4       27.20       26.95      2.67 o 
   7   9   4        5.48        7.78      3.37 o 
   8   9   4        5.96        4.92      2.73 o 
   9   9   4        5.13       11.16      3.55 o 
   0  10   4        4.11        3.62      3.33 o 
   1  10   4        3.94       10.25      3.80 o 
   2  10   4       27.21       30.71      3.13 o 
   3  10   4       22.58       26.90      3.04 o 
   4  10   4        0.16        1.04      1.65 o 
   5  10   4       15.83       16.40      2.51 o 
   6  10   4        6.19        7.86      2.97 o 
   7  10   4       13.99       13.99      2.61 o 
   8  10   4        0.52        4.15      3.53 o 
   2  11   4       17.03       16.19      4.35 o 
   3  11   4        3.06        2.41      2.08 o 
   4  11   4       18.87       11.87      2.72 o 
   5  11   4        0.89        1.40      2.10 o 
   6  11   4        6.88        5.07      2.14 o 
  -3  -9   5       15.62       14.63      3.21 o 
  -2  -9   5       32.29       28.73      5.97 o 
  -1  -9   5       22.29       19.67      4.83 o 
   0  -9   5       26.64       34.30      5.84 o 
  -5  -8   5        0.08       -0.48      1.78 o 
  -4  -8   5        3.99        2.58      2.16 o 
  -3  -8   5        6.30        2.07      2.01 o 
  -2  -8   5       63.53       59.31      3.91 o 
  -1  -8   5       16.54       14.96      2.32 o 
   0  -8   5       14.29       11.92      3.69 o 
   1  -8   5        1.37        5.29      3.39 o 
   2  -8   5        1.02        3.65      2.10 o 
  -6  -7   5        5.76        2.73      2.38 o 
  -5  -7   5        0.51       -2.18      2.18 o 
  -4  -7   5        9.95       12.90      2.73 o 
  -3  -7   5       49.60       54.80      4.01 o 
  -2  -7   5       51.93       54.77      3.76 o 
  -1  -7   5        5.00       12.05      1.97 o 
   0  -7   5      256.44      223.23      4.97 o 
   1  -7   5       13.99       10.47      1.84 o 
   2  -7   5       47.83       52.46      6.01 o 
   3  -7   5        2.79        5.84      2.38 o 
   4  -7   5        1.39        1.51      2.02 o 
  -6  -6   5        0.01       -1.27      1.72 o 
  -5  -6   5       19.99       22.44      3.09 o 
  -4  -6   5       57.07       65.66      4.40 o 
  -3  -6   5        8.35       11.15      1.91 o 
  -2  -6   5        0.69        3.60      2.87 o 
  -1  -6   5       93.08       81.17      3.53 o 
   0  -6   5       96.62       96.48      2.72 o 
   1  -6   5       60.17       56.82      2.95 o 
   2  -6   5        1.62       -0.31      1.11 o 
   3  -6   5       27.54       25.97      2.86 o 
   4  -6   5        2.56        2.28      1.76 o 
   5  -6   5       47.94       59.89      4.58 o 
  -7  -5   5        0.91        4.44      6.67 o 
  -6  -5   5       10.60       12.12      2.77 o 
  -5  -5   5        1.49        7.71      2.69 o 
  -4  -5   5       18.17       11.19      2.32 o 
  -3  -5   5        0.00        6.94      6.46 o 
  -2  -5   5       13.35       13.68      1.90 o 
  -1  -5   5      112.96      117.85      4.19 o 
   0  -5   5      215.42      214.92      5.86 o 
   1  -5   5        0.11        0.73      0.69 o 
   2  -5   5      823.79      776.95     12.98 o 
   3  -5   5        1.00        2.37      1.51 o 
   4  -5   5       52.78       63.18      3.80 o 
   5  -5   5       17.25       18.66      6.23 o 
   6  -5   5        6.82       10.95      4.77 o 
  -7  -4   5        1.03        4.30      2.46 o 
  -6  -4   5        0.03        0.80      1.81 o 
  -5  -4   5        4.05        9.73      2.28 o 
  -4  -4   5        5.60       15.78      2.32 o 
  -3  -4   5       33.75       33.68      3.92 o 
  -2  -4   5      197.47      200.41     12.17 o 
  -1  -4   5       36.12       34.31      3.97 o 
   0  -4   5        0.04        1.27      2.02 o 
   1  -4   5      414.52      425.77      6.06 o 
   2  -4   5       96.79       94.60      2.26 o 
   3  -4   5      147.10      172.23     23.49 o 
   4  -4   5       21.21       29.60      2.43 o 
   5  -4   5      145.59      141.08      5.84 o 
   6  -4   5       70.01       66.94      4.56 o 
   7  -4   5        0.05        1.15      1.82 o 
  -7  -3   5       12.70       22.35      3.34 o 
  -6  -3   5        3.24        2.45      1.91 o 
  -5  -3   5        0.17        0.82      2.75 o 
  -4  -3   5       29.10       24.62      2.37 o 
  -3  -3   5        9.00       15.41      2.08 o 
  -2  -3   5       44.63       47.13      2.66 o 
  -1  -3   5        7.42        7.36      0.77 o 
   0  -3   5        1.04        1.41      2.00 o 
   1  -3   5      135.92      144.68      5.60 o 
   2  -3   5      473.52      469.35      8.25 o 
   3  -3   5       35.03       31.25      1.71 o 
   4  -3   5     1806.83     1859.30     42.57 o 
   5  -3   5       90.59       92.21      4.00 o 
   6  -3   5        3.87        6.71      2.18 o 
   7  -3   5        2.76        1.52      1.94 o 
   8  -3   5        0.06       -1.29      2.17 o 
  -7  -2   5        0.09        3.97      2.95 o 
  -6  -2   5        5.36        4.47      2.26 o 
  -5  -2   5        7.93       10.64      2.17 o 
  -4  -2   5        4.62       10.32      4.58 o 
  -3  -2   5       98.97      100.68      3.62 o 
  -2  -2   5      205.83      213.11      5.13 o 
  -1  -2   5        2.10        1.53      0.68 o 
   0  -2   5      265.87      270.22      5.83 o 
   1  -2   5       20.77       14.35      0.83 o 
   2  -2   5       13.93       14.29      0.90 o 
   3  -2   5     1482.75     1473.64     62.96 o 
   4  -2   5       24.76       28.38      2.05 o 
   5  -2   5        0.27        2.34      1.56 o 
   6  -2   5       10.17        7.23      2.17 o 
   7  -2   5       37.26       36.30      3.50 o 
   8  -2   5       42.81       38.35      4.02 o 
  -7  -1   5        2.05        7.58      2.53 o 
  -6  -1   5       45.29       44.49      3.66 o 
  -5  -1   5       98.32       89.49      4.41 o 
  -4  -1   5      104.59      103.25      3.96 o 
  -3  -1   5      142.88      136.47      4.47 o 
  -2  -1   5        6.49        2.88      1.32 o 
  -1  -1   5       11.35       12.64      0.70 o 
   0  -1   5      275.40      377.95      4.39 o 
   1  -1   5       57.48       55.22      1.32 o 
   2  -1   5      222.10      251.97      3.50 o 
   3  -1   5       73.81       72.66      2.37 o 
   4  -1   5        7.24       10.61      2.20 o 
   5  -1   5       65.74       67.57      2.66 o 
   6  -1   5      792.01      819.10     15.72 o 
   7  -1   5       37.09       39.42      4.15 o 
   8  -1   5       13.70        9.56      2.95 o 
   9  -1   5       18.09       15.84      3.37 o 
  -7   0   5       12.82       14.90      5.11 o 
  -6   0   5       12.07       16.64      2.64 o 
  -5   0   5       17.61       13.81      2.22 o 
  -4   0   5      115.17      102.72      2.79 o 
  -3   0   5       17.95       17.22      1.04 o 
  -2   0   5       30.89       25.90      1.86 o 
  -1   0   5      208.22      197.81      3.51 o 
   0   0   5      904.14      905.24     11.51 o 
   1   0   5      439.43      435.05      4.79 o 
   2   0   5       24.95       18.66      0.96 o 
   3   0   5      601.33      678.07     14.26 o 
   4   0   5      273.74      275.87      3.98 o 
   5   0   5      539.79      576.50      7.30 o 
   6   0   5        1.05        1.57      1.19 o 
   7   0   5        0.51        0.80      1.42 o 
   8   0   5       33.63       31.98      4.89 o 
   9   0   5        0.21        1.53      2.03 o 
  -6   1   5       35.16       38.99      4.17 o 
  -5   1   5       58.84       57.08      3.43 o 
  -4   1   5       25.47       25.57      2.38 o 
  -3   1   5       78.20       83.55      3.39 o 
  -2   1   5      178.96      191.96      4.45 o 
  -1   1   5      563.21      483.40     14.24 o 
   0   1   5      261.43      225.19      3.08 o 
   1   1   5      488.21      526.31      5.45 o 
   2   1   5     2156.03     2692.28     32.42 o 
   3   1   5      226.72      267.82      9.09 o 
   4   1   5        7.06       10.08      1.16 o 
   5   1   5       12.64       14.86      0.98 o 
   6   1   5        0.04       -0.34      0.86 o 
   7   1   5      107.53      105.30      4.06 o 
   8   1   5      171.21      175.39      6.49 o 
   9   1   5        2.30        2.26      1.99 o 
  -6   2   5        5.81       21.28      4.85 o 
  -5   2   5        0.61        0.83      0.94 o 
  -4   2   5        2.67        3.87      3.11 o 
  -3   2   5        2.27        3.83      0.98 o 
  -2   2   5      194.02      181.01      3.55 o 
  -1   2   5      152.10      135.01      2.60 o 
   0   2   5      391.45      367.23      4.94 o 
   1   2   5        0.07        1.22      0.88 o 
   2   2   5      203.40      176.94      3.10 o 
   3   2   5       72.70       64.02      2.64 o 
   4   2   5        0.72        0.07      0.37 o 
   5   2   5      439.55      441.09     14.00 o 
   6   2   5      197.67      211.19      3.95 o 
   7   2   5      140.34      146.45      3.55 o 
   8   2   5        1.12        1.96      1.00 o 
   9   2   5        0.24        1.92      1.84 o 
  10   2   5       24.50       20.71      5.16 o 
  -6   3   5       23.45       16.11      4.73 o 
  -5   3   5        1.18        1.77      1.55 o 
  -4   3   5       39.60       43.33      2.24 o 
  -3   3   5       97.11       91.02      2.77 o 
  -2   3   5       10.55       14.01      1.32 o 
  -1   3   5        3.63       12.47      1.38 o 
   0   3   5       34.39       37.40      1.44 o 
   1   3   5      202.08      167.40      4.04 o 
   2   3   5       17.88        7.82      1.07 o 
   3   3   5      119.33      113.93      3.01 o 
   4   3   5     1270.29     1427.48     17.78 o 
   5   3   5      120.20      117.56      2.20 o 
   6   3   5        8.73       12.29      1.08 o 
   7   3   5        6.00       10.23      1.32 o 
   8   3   5        5.72       10.60      1.73 o 
   9   3   5       92.91       81.42      7.61 o 
  10   3   5        9.67        9.38      3.93 o 
  -5   4   5       12.63       16.15      2.81 o 
  -4   4   5       17.95       15.66      1.72 o 
  -3   4   5        3.82        4.89      1.17 o 
  -2   4   5      112.52       99.94      3.94 o 
  -1   4   5       52.93       42.06      3.12 o 
   0   4   5       26.15       25.23      1.60 o 
   1   4   5       31.17       22.32      0.80 o 
   2   4   5      157.60      132.04      3.44 o 
   3   4   5        1.77        7.54      1.85 o 
   4   4   5       59.55       62.22      2.39 o 
   5   4   5       44.01       39.50      1.14 o 
   6   4   5       10.17        7.64      1.21 o 
   7   4   5      257.03      283.52      5.49 o 
   8   4   5      147.60      159.35      4.49 o 
   9   4   5        3.27        3.62      1.40 o 
  10   4   5       13.86       20.95      4.51 o 
  -5   5   5       13.79       15.09      3.28 o 
  -4   5   5       85.27       78.17      4.64 o 
  -3   5   5       51.00       37.33      2.03 o 
  -2   5   5        5.33        6.27      1.10 o 
  -1   5   5       32.56       28.72      1.50 o 
   0   5   5       15.50       15.38      1.08 o 
   1   5   5        0.09       -0.22      0.59 o 
   2   5   5        8.09       14.76      4.05 o 
   3   5   5       33.27       22.37      1.57 o 
   4   5   5        0.35        0.04      0.79 o 
   5   5   5       56.65       53.52      3.96 o 
   6   5   5      633.41      634.39     12.57 o 
   7   5   5      117.52      120.59      3.12 o 
   8   5   5        9.29       13.00      1.61 o 
   9   5   5       13.70       14.20      2.40 o 
  10   5   5        1.16       -0.14      2.10 o 
  -4   6   5        0.80        0.72      1.78 o 
  -3   6   5        4.74       13.72      4.29 o 
  -2   6   5        7.24       12.33      1.37 o 
  -1   6   5        7.10        5.76      1.03 o 
   0   6   5      241.74      237.03     11.76 o 
   1   6   5      134.93      128.11      2.68 o 
   2   6   5        8.63        9.47      1.50 o 
   3   6   5        0.16        0.66      1.10 o 
   4   6   5       67.77       71.21      3.62 o 
   5   6   5       70.83       68.68      3.27 o 
   6   6   5       15.02       15.25      4.99 o 
   7   6   5       11.56       14.27      2.66 o 
   8   6   5       22.84       17.05      3.09 o 
   9   6   5       17.09       26.56      2.98 o 
  10   6   5       20.41       26.12      6.36 o 
  -3   7   5        8.75       13.11      2.74 o 
  -2   7   5      113.37      109.18      5.42 o 
  -1   7   5      139.21      112.68      3.21 o 
   0   7   5       10.60       19.78      2.50 o 
   1   7   5        1.07        2.76      2.09 o 
   2   7   5       20.75       17.70      2.12 o 
   3   7   5        2.32        3.92      2.96 o 
   4   7   5       12.40       14.33      2.08 o 
   5   7   5       38.86       35.04      2.56 o 
   6   7   5       70.43       71.07      3.79 o 
   7   7   5       16.43       21.32      2.51 o 
   8   7   5       54.58       54.03      3.80 o 
   9   7   5        6.38       12.49      2.56 o 
  -2   8   5       12.59        5.19      3.39 o 
  -1   8   5        2.04        5.40      3.09 o 
   0   8   5        6.96       13.33      3.87 o 
   1   8   5        0.47        1.24      1.33 o 
   2   8   5      139.70      144.52      5.30 o 
   3   8   5      116.58      127.25      7.87 o 
   4   8   5       94.78       85.24      4.14 o 
   5   8   5       64.26       60.87      3.45 o 
   6   8   5        9.30       16.03      2.16 o 
   7   8   5        0.28       -1.45      1.45 o 
   8   8   5        0.17        1.29      1.47 o 
   9   8   5        1.27        1.55      1.70 o 
  -1   9   5        2.61        3.66      3.14 o 
   0   9   5       33.10       35.87      5.23 o 
   1   9   5       80.83       64.06      3.65 o 
   2   9   5       18.18       20.45      2.68 o 
   3   9   5       31.55       37.07      3.50 o 
   4   9   5       64.04       59.43      6.31 o 
   5   9   5       22.16       20.40      5.34 o 
   6   9   5        4.31       10.02      4.70 o 
   7   9   5        2.39        3.36      1.78 o 
   8   9   5       12.48       13.62      3.37 o 
   1  10   5        2.88       -3.14      3.14 o 
   2  10   5       27.94       42.34      4.66 o 
   3  10   5       22.90       29.99      3.06 o 
   4  10   5        4.34       10.56      4.94 o 
   5  10   5        3.88        5.40      2.57 o 
   6  10   5       13.57       13.18      2.47 o 
   7  10   5       11.77       13.82      2.82 o 
   8  10   5        4.71        3.64      3.45 o 
   3  11   5        5.11        7.23      2.60 o 
   4  11   5        0.14        1.01      1.89 o 
   5  11   5        2.79        0.71      3.29 o 
   6  11   5       11.27       11.66      2.92 o 
  -3  -8   6       18.90       19.90      3.72 o 
  -2  -8   6        0.00       -0.44      1.73 o 
  -1  -8   6       13.41       13.27      2.61 o 
   1  -8   6        5.52        2.23      3.25 o 
   2  -8   6       33.30       35.99      6.04 o 
  -5  -7   6        3.25        4.16      2.26 o 
  -4  -7   6        4.01        2.85      4.65 o 
  -3  -7   6        3.55        3.99      2.85 o 
  -2  -7   6        8.09        8.70      2.35 o 
  -1  -7   6        1.39        2.83      1.73 o 
   0  -7   6       94.91       71.94      6.32 o 
   1  -7   6       70.35       57.37      6.37 o 
   2  -7   6       23.61       25.48      3.70 o 
   3  -7   6       12.99       10.27      2.48 o 
  -5  -6   6        0.09        3.51      2.32 o 
  -4  -6   6        0.21        4.50      2.20 o 
  -3  -6   6        2.32        2.00      1.81 o 
  -2  -6   6       75.66       75.03      4.49 o 
  -1  -6   6      157.45      167.59      6.02 o 
   0  -6   6       72.67       52.76     27.75 o 
   1  -6   6        2.05       -0.71      1.02 o 
   2  -6   6        0.00        4.86      3.67 o 
   3  -6   6        0.22       -0.56      2.06 o 
   4  -6   6       62.37       64.52      4.50 o 
   5  -6   6        9.72       11.50      3.11 o 
  -6  -5   6        5.76        3.81      2.47 o 
  -5  -5   6        0.72        2.14      2.14 o 
  -4  -5   6       16.11       17.37      4.05 o 
  -3  -5   6       43.44       43.34      3.47 o 
  -2  -5   6        0.44        3.18      1.73 o 
  -1  -5   6       36.53       41.11      2.86 o 
   0  -5   6       12.30       13.75      2.73 o 
   1  -5   6      120.88      114.33      3.00 o 
   2  -5   6       79.18       58.22      9.01 o 
   3  -5   6      131.90      121.02      4.69 o 
   4  -5   6       95.30      101.02      4.97 o 
   5  -5   6        0.66        0.59      1.61 o 
   6  -5   6        7.12       10.16      6.90 o 
  -6  -4   6        0.63       -1.09      1.95 o 
  -5  -4   6        6.68       11.38      2.65 o 
  -4  -4   6        0.29        3.10      1.83 o 
  -3  -4   6       21.53       25.21      5.84 o 
  -2  -4   6       68.18       76.80      5.52 o 
  -1  -4   6       78.51       76.35      3.53 o 
   0  -4   6       12.09       13.99      0.98 o 
   1  -4   6      141.70      144.76      3.33 o 
   2  -4   6      176.00      161.31      7.45 o 
   3  -4   6       29.28       25.91      1.37 o 
   4  -4   6       43.05       45.75      3.30 o 
   5  -4   6       43.71       52.26      4.98 o 
   6  -4   6        7.56       19.51      3.06 o 
   7  -4   6        0.06        0.12      1.59 o 
  -6  -3   6       12.02       13.66      2.96 o 
  -5  -3   6       26.95       22.68      2.84 o 
  -4  -3   6       74.04       70.43      4.04 o 
  -3  -3   6       48.70       49.86      3.26 o 
  -2  -3   6       24.67       26.01      3.93 o 
  -1  -3   6        0.01        6.75      4.28 o 
   0  -3   6       84.13       81.63      5.57 o 
   1  -3   6       56.02       50.85      1.68 o 
   2  -3   6       33.32       33.52      1.68 o 
   3  -3   6      512.01      506.30      7.30 o 
   4  -3   6        0.88        1.02      1.62 o 
   5  -3   6       36.42       28.68      2.75 o 
   6  -3   6       35.87       45.98      4.47 o 
   7  -3   6        0.12        3.40      2.22 o 
  -6  -2   6       13.02       15.47      3.06 o 
  -5  -2   6       44.69       39.78      3.49 o 
  -4  -2   6       66.42       72.04      4.08 o 
  -3  -2   6       25.77       25.84      2.54 o 
  -2  -2   6      152.25      146.16      7.50 o 
  -1  -2   6       13.66       17.54      2.25 o 
   0  -2   6       83.60       81.56      1.89 o 
   1  -2   6      213.54      214.43      4.97 o 
   2  -2   6       10.80        6.59      1.65 o 
   3  -2   6       25.55       19.56      3.01 o 
   4  -2   6      102.94       94.94      2.40 o 
   5  -2   6        1.70        0.76      1.30 o 
   6  -2   6       39.41       43.65      3.21 o 
   7  -2   6       69.09       66.74      4.41 o 
   8  -2   6        0.80        1.18      2.04 o 
  -6  -1   6       59.21       66.33      4.74 o 
  -5  -1   6        2.76        5.13      2.06 o 
  -4  -1   6        0.83        3.39      1.69 o 
  -3  -1   6       10.72       12.34      2.74 o 
  -2  -1   6       33.54       42.11      2.25 o 
  -1  -1   6       57.26       56.87      2.99 o 
   0  -1   6       89.98       77.33      2.66 o 
   1  -1   6       16.32       13.06      0.82 o 
   2  -1   6      361.78      425.93      5.82 o 
   3  -1   6       19.95       18.64      1.82 o 
   4  -1   6        1.57        0.55      0.60 o 
   5  -1   6      603.86      610.32      8.28 o 
   6  -1   6       14.66       22.98      2.73 o 
   7  -1   6        1.46       -0.29      1.99 o 
   8  -1   6        1.44        2.28      1.97 o 
  -6   0   6        8.92       12.43      2.55 o 
  -5   0   6        3.44        7.09      3.78 o 
  -4   0   6        4.19        7.68      2.10 o 
  -3   0   6       22.98       21.63      1.32 o 
  -2   0   6       77.90       80.90      3.47 o 
  -1   0   6       75.87       65.28      2.48 o 
   0   0   6      483.81      480.39      8.01 o 
   1   0   6      106.08      119.03      2.28 o 
   2   0   6       82.05       70.74      1.91 o 
   3   0   6      257.74      246.32      4.59 o 
   4   0   6      107.38      102.55      2.24 o 
   5   0   6        7.03        8.53      0.99 o 
   6   0   6       17.78       12.81      1.88 o 
   7   0   6       14.73       11.23      2.10 o 
   8   0   6       12.72       17.58      2.74 o 
   9   0   6       49.76       38.04      4.33 o 
  -6   1   6       28.23       27.06      3.42 o 
  -5   1   6        0.15       -1.71      1.71 o 
  -4   1   6      106.74      116.05      3.42 o 
  -3   1   6        0.10        1.01      0.74 o 
  -2   1   6        5.33        4.55      1.31 o 
  -1   1   6       16.71       21.25      1.61 o 
   0   1   6       19.30       27.84      1.21 o 
   1   1   6      117.59       97.49      1.91 o 
   2   1   6      251.88      207.54      3.03 o 
   3   1   6      133.71      102.97      4.81 o 
   4   1   6      679.72      754.38     18.39 o 
   5   1   6       13.05       20.08      2.12 o 
   6   1   6       36.24       43.83      1.79 o 
   7   1   6      315.25      308.52      5.85 o 
   8   1   6       29.05       31.90      2.83 o 
   9   1   6        7.00        5.75      2.23 o 
  -6   2   6        0.55        2.71      3.60 o 
  -5   2   6       18.78       26.12      2.75 o 
  -4   2   6       24.65       19.47      1.77 o 
  -3   2   6        9.41       10.59      1.30 o 
  -2   2   6        0.61        0.53      0.79 o 
  -1   2   6        2.00        4.86      1.03 o 
   0   2   6       95.55       91.64      2.03 o 
   1   2   6      272.76      257.78      3.68 o 
   2   2   6     1074.19     1044.60     14.10 o 
   3   2   6      460.81      475.40      8.06 o 
   4   2   6       13.65       23.19      1.03 o 
   5   2   6       24.98       20.73      1.12 o 
   6   2   6       85.87       79.86      2.99 o 
   7   2   6       28.78       28.50      1.60 o 
   8   2   6        3.57        7.74      1.58 o 
   9   2   6       82.94       66.58      6.35 o 
  -5   3   6       24.40       35.59      4.99 o 
  -4   3   6      138.86      138.16      5.28 o 
  -3   3   6       23.00       14.64      1.64 o 
  -2   3   6      112.36      117.55      3.25 o 
  -1   3   6        2.83        3.54      2.13 o 
   0   3   6        3.38        3.65      0.73 o 
   1   3   6       29.53       19.35      1.57 o 
   2   3   6       89.34       61.93      3.55 o 
   3   3   6       12.54       17.70      1.59 o 
   4   3   6       10.04        5.87      1.29 o 
   5   3   6       37.74       23.95      2.17 o 
   6   3   6      371.19      355.50     15.49 o 
   7   3   6       70.61       77.87      3.55 o 
   8   3   6      156.11      151.75      6.34 o 
   9   3   6       21.11       23.97      4.36 o 
  10   3   6        0.17       -1.21      2.87 o 
  -5   4   6       11.14       19.45      4.82 o 
  -4   4   6       15.27       16.27      2.41 o 
  -3   4   6       19.71       23.52      2.60 o 
  -2   4   6       54.84       42.52      2.40 o 
  -1   4   6       39.53       37.92      1.77 o 
   0   4   6       76.50       75.47      2.08 o 
   1   4   6      208.46      176.24      3.50 o 
   2   4   6       44.51       43.74      2.31 o 
   3   4   6        5.72        4.08      1.14 o 
   4   4   6      303.03      292.35      6.58 o 
   5   4   6      233.51      228.10      5.75 o 
   6   4   6       95.38       90.16      3.70 o 
   7   4   6       35.21       42.98      2.83 o 
   8   4   6        0.01       -1.09      1.45 o 
   9   4   6        3.97        7.50      5.39 o 
  10   4   6        3.34        0.91      2.71 o 
  -4   5   6       12.04       14.77      3.76 o 
  -3   5   6       40.35       50.36      2.68 o 
  -2   5   6      322.35      312.60      8.91 o 
  -1   5   6      169.97      157.48      5.25 o 
   0   5   6        1.34        1.43      0.77 o 
   1   5   6      224.53      192.12      3.29 o 
   2   5   6       61.19       58.05      4.80 o 
   3   5   6        2.54        4.31      1.37 o 
   4   5   6       43.70       41.05      5.65 o 
   5   5   6       80.61       83.09      3.66 o 
   6   5   6       46.90       50.34      3.11 o 
   7   5   6       13.20       21.84      3.27 o 
   8   5   6       12.56       14.04      2.33 o 
   9   5   6        1.59        7.22      2.92 o 
  10   5   6       41.90       33.21      5.31 o 
  -3   6   6       36.93       36.17      3.28 o 
  -2   6   6       64.67       55.11      2.45 o 
  -1   6   6        3.43        9.76      2.20 o 
   0   6   6      283.90      265.55     11.82 o 
   1   6   6        6.04        7.24      1.97 o 
   2   6   6       11.55       12.52      1.95 o 
   3   6   6      136.15      130.78      6.22 o 
   4   6   6       97.30      101.71      6.41 o 
   5   6   6       40.30       39.11      2.79 o 
   6   6   6        1.92        1.35      1.46 o 
   7   6   6        3.71        4.12      2.53 o 
   8   6   6        7.10        7.20      2.08 o 
   9   6   6        7.49       11.75      2.59 o 
  10   6   6        0.09       -0.15      2.53 o 
  -3   7   6       62.91       76.26      7.32 o 
  -2   7   6        0.33       -0.70      2.45 o 
  -1   7   6        0.13        2.10      1.54 o 
   0   7   6      129.91      120.69      4.49 o 
   1   7   6       67.73       69.98      3.57 o 
   2   7   6        3.62        5.36      1.70 o 
   3   7   6      183.73      191.25      5.67 o 
   4   7   6       88.43       90.32      4.08 o 
   5   7   6       43.92       40.52      3.01 o 
   6   7   6        0.88        2.05      3.02 o 
   7   7   6       12.17       11.17      2.24 o 
   8   7   6       11.55       10.96      2.56 o 
   9   7   6        4.63        6.55      2.22 o 
  -2   8   6        0.15        2.23      3.29 o 
  -1   8   6        3.13       -0.31      2.39 o 
   0   8   6       12.23       16.14      6.82 o 
   1   8   6        1.48        3.26      1.66 o 
   2   8   6      225.47      240.44      9.27 o 
   3   8   6       24.99       34.59      2.98 o 
   4   8   6        1.82        4.31      1.87 o 
   5   8   6       15.46       17.37      2.47 o 
   6   8   6       22.89       21.67      3.61 o 
   7   8   6       15.73       13.92      2.54 o 
   8   8   6        1.07        3.13      1.99 o 
   9   8   6        1.04        1.38      1.90 o 
   0   9   6        0.71        1.22      2.57 o 
   1   9   6        4.76        7.02      1.92 o 
   2   9   6       25.50       24.08      2.92 o 
   3   9   6        6.43        9.45      2.35 o 
   4   9   6        0.33       -0.56      1.59 o 
   5   9   6       44.59       58.93      4.10 o 
   6   9   6       29.85       32.53      3.31 o 
   7   9   6       22.96       18.88      3.81 o 
   8   9   6        4.67       11.50      2.66 o 
   1  10   6        3.47        6.28      3.52 o 
   2  10   6        1.09        2.13      1.97 o 
   3  10   6        0.55        5.71      4.43 o 
   4  10   6       75.24       74.89      4.87 o 
   5  10   6       14.25       18.86      2.79 o 
   6  10   6        6.13        2.66      2.06 o 
   7  10   6        0.00        9.91      7.29 o 
  -3  -7   7        1.82        3.78      2.37 o 
  -2  -7   7        0.44        5.76      3.76 o 
  -1  -7   7       23.56       24.79      3.42 o 
   0  -7   7        0.03       -0.59      1.38 o 
   1  -7   7        7.48        1.38      2.88 o 
   2  -7   7       10.32       11.51      4.31 o 
  -4  -6   7        2.16       -1.22      1.79 o 
  -3  -6   7       19.60       16.94      3.01 o 
  -2  -6   7       53.65       56.27      4.27 o 
  -1  -6   7       19.50       21.74      2.68 o 
   0  -6   7        3.90        2.31      1.64 o 
   1  -6   7        9.08        9.96      2.00 o 
   2  -6   7       22.29       18.63      4.63 o 
   3  -6   7        0.82        0.07      1.38 o 
   4  -6   7       11.08       12.07      2.72 o 
  -5  -5   7       43.23       45.95      4.07 o 
  -4  -5   7        0.68        2.90      2.23 o 
  -3  -5   7       10.37       10.35      2.72 o 
  -2  -5   7        2.64        5.59      2.11 o 
  -1  -5   7        9.14       10.60      2.26 o 
   0  -5   7        6.78        5.55      1.77 o 
   1  -5   7       62.50       60.41      4.87 o 
   2  -5   7        1.79        2.90      1.03 o 
   3  -5   7       50.97       38.87      3.13 o 
   4  -5   7        0.71       -1.08      1.95 o 
   5  -5   7        0.40        1.57      1.98 o 
  -5  -4   7       23.45       10.64      3.00 o 
  -4  -4   7       42.21       37.99      3.71 o 
  -3  -4   7        7.13        7.19      3.69 o 
  -2  -4   7        9.46       14.72      2.34 o 
  -1  -4   7       31.95       34.62      3.13 o 
   0  -4   7      190.07      190.26      5.98 o 
   1  -4   7       91.75       88.32      2.58 o 
   2  -4   7       48.25       46.20      2.00 o 
   3  -4   7        0.40        2.03      0.95 o 
   4  -4   7       15.67       14.13      2.17 o 
   5  -4   7        2.99        5.30      2.62 o 
   6  -4   7        0.79        0.05      1.54 o 
  -5  -3   7       43.90       36.05      4.30 o 
  -4  -3   7        1.07        1.79      1.93 o 
  -3  -3   7       84.05       79.28      4.37 o 
  -2  -3   7        0.39        2.87      1.67 o 
  -1  -3   7       26.10       23.31      3.62 o 
   0  -3   7       13.74       14.27      1.01 o 
   1  -3   7       69.91       76.49      4.56 o 
   2  -3   7       34.18       32.48      1.73 o 
   3  -3   7      126.32      119.91      3.03 o 
   4  -3   7       15.76       15.57      2.07 o 
   5  -3   7      170.19      164.67      9.20 o 
   6  -3   7       31.96       41.10      3.63 o 
   7  -3   7       39.35       42.09      4.17 o 
  -5  -2   7        4.87        6.92      2.46 o 
  -4  -2   7       31.95       31.93      4.54 o 
  -3  -2   7       95.23       95.28      4.65 o 
  -2  -2   7       87.50       93.86      4.23 o 
  -1  -2   7       41.32       47.03      2.66 o 
   0  -2   7      153.99      146.11      7.74 o 
   1  -2   7       34.36       36.84      2.32 o 
   2  -2   7      442.69      439.52     11.94 o 
   3  -2   7      282.48      280.40     10.47 o 
   4  -2   7      241.50      228.74      4.49 o 
   5  -2   7       76.09       78.17      9.37 o 
   6  -2   7       22.22       29.43      2.96 o 
   7  -2   7       15.51       15.82      2.75 o 
   8  -2   7       10.40        6.93      2.31 o 
  -5  -1   7        0.02        1.58      3.84 o 
  -4  -1   7        5.07       14.69      3.22 o 
  -3  -1   7      151.91      163.11      6.07 o 
  -2  -1   7       10.55       12.71      1.89 o 
  -1  -1   7       45.91       46.38      3.14 o 
   0  -1   7       11.83       13.56      0.99 o 
   1  -1   7       31.09       28.09      3.01 o 
   2  -1   7       70.24       66.68      3.13 o 
   3  -1   7      345.21      371.54      6.10 o 
   4  -1   7      302.87      307.47      6.54 o 
   5  -1   7        0.27       -0.12      0.55 o 
   6  -1   7       21.44       29.50      2.48 o 
   7  -1   7       45.49       42.34      3.88 o 
   8  -1   7       18.07       20.76      3.17 o 
  -5   0   7       15.21       19.08      3.07 o 
  -4   0   7       23.25       28.39      4.16 o 
  -3   0   7        2.16        0.92      2.31 o 
  -2   0   7       12.70       16.61      2.00 o 
  -1   0   7      484.74      458.70     12.08 o 
   0   0   7       42.86       48.39      3.41 o 
   1   0   7      149.36      155.19      3.74 o 
   2   0   7      840.40      828.71     12.09 o 
   3   0   7       50.53       43.13      3.76 o 
   4   0   7       55.30       55.48      2.47 o 
   5   0   7       16.85       11.68      1.16 o 
   6   0   7       39.70       32.67      1.71 o 
   7   0   7       34.85       38.76      2.99 o 
   8   0   7       31.29       34.44      3.37 o 
   9   0   7       30.73       34.18      4.71 o 
  -5   1   7       38.39       40.48      4.41 o 
  -4   1   7       19.63       29.58      2.99 o 
  -3   1   7       15.96       14.90      2.27 o 
  -2   1   7        1.21        4.07      1.15 o 
  -1   1   7      163.74      168.59      4.84 o 
   0   1   7       75.40       85.27      2.16 o 
   1   1   7       24.14       20.19      1.48 o 
   2   1   7      356.61      337.28      4.96 o 
   3   1   7      137.90      144.50      2.82 o 
   4   1   7       53.63       58.94      1.76 o 
   5   1   7       32.96       31.66      2.09 o 
   6   1   7      120.00      114.56      2.98 o 
   7   1   7        1.81        4.93      1.19 o 
   8   1   7       45.78       51.76      4.24 o 
   9   1   7        0.13        1.91      2.93 o 
  -5   2   7        7.49       10.64      2.67 o 
  -4   2   7       12.13       16.59      2.56 o 
  -3   2   7        4.00        7.67      1.37 o 
  -2   2   7       14.38       18.56      3.58 o 
  -1   2   7        8.70       10.90      1.21 o 
   0   2   7        7.39        8.63      0.95 o 
   1   2   7     1698.91     1746.13     27.71 o 
   2   2   7      166.55      162.90      2.85 o 
   3   2   7        4.78        4.31      1.07 o 
   4   2   7      293.79      265.78      4.44 o 
   5   2   7        2.79        2.49      1.13 o 
   6   2   7       12.43       12.16      1.07 o 
   7   2   7        1.97        3.19      1.75 o 
   8   2   7        0.70        2.69      1.07 o 
  -4   3   7        0.14       -0.60      1.46 o 
  -3   3   7       59.00       64.30      2.84 o 
  -2   3   7       44.24       50.80      2.19 o 
  -1   3   7       66.43       65.70      2.26 o 
   0   3   7      116.49      117.90      5.46 o 
   1   3   7        0.20        1.06      0.65 o 
   2   3   7        0.68        7.44      5.85 o 
   3   3   7        3.25        4.45      1.21 o 
   4   3   7      109.21       96.28      3.55 o 
   5   3   7      107.10      104.75      7.46 o 
   6   3   7       90.64       98.37      4.00 o 
   7   3   7        2.02        6.12      1.64 o 
   8   3   7       21.23       15.02      2.11 o 
   9   3   7        0.13       -2.39      2.78 o 
  -4   4   7        8.88       11.63      3.68 o 
  -3   4   7       14.77       18.19      2.40 o 
  -2   4   7       35.49       33.14      3.62 o 
  -1   4   7       11.34       10.34      1.34 o 
   0   4   7       26.77       26.93      1.77 o 
   1   4   7       41.56       33.62      5.54 o 
   2   4   7       13.74       11.27      1.75 o 
   3   4   7     1085.43     1127.87     18.41 o 
   4   4   7      158.85      163.23      4.97 o 
   5   4   7       17.29       16.73      3.26 o 
   6   4   7       64.10       62.19      4.40 o 
   7   4   7        0.03        1.06      1.34 o 
   8   4   7        0.72        0.14      1.33 o 
   9   4   7        7.06       14.69      3.25 o 
  10   4   7       11.11       11.27      4.03 o 
  -3   5   7       35.47       30.94      2.54 o 
  -2   5   7       29.25       27.47      2.03 o 
  -1   5   7       14.10       14.67      1.42 o 
   0   5   7        0.07        2.12      0.79 o 
   1   5   7        7.95       10.89      2.15 o 
   2   5   7       92.45       96.79      3.90 o 
   3   5   7        6.95       11.51      1.88 o 
   4   5   7        0.94        3.99      1.44 o 
   5   5   7       10.73       11.51      2.30 o 
   6   5   7       20.86       21.54      2.38 o 
   7   5   7       64.83       54.00      4.45 o 
   8   5   7       74.79       80.43      4.44 o 
   9   5   7       22.95       33.85      6.35 o 
  10   5   7        0.00       -0.96      2.83 o 
  -3   6   7        1.24        1.90      3.01 o 
  -2   6   7        0.73        0.39      1.43 o 
  -1   6   7        0.02        3.00      1.63 o 
   0   6   7        4.93        4.09      1.66 o 
   1   6   7       14.42       14.76      3.16 o 
   2   6   7       54.96       55.15      3.82 o 
   3   6   7       67.05       59.17      3.13 o 
   4   6   7       27.10       26.94      2.54 o 
   5   6   7      401.13      399.61      9.22 o 
   6   6   7      107.07      105.12      6.93 o 
   7   6   7       39.09       34.87      3.12 o 
   8   6   7        0.36       -0.22      1.45 o 
   9   6   7       10.44       15.57      2.80 o 
  -2   7   7       20.21       20.22      4.76 o 
  -1   7   7       28.40       36.05      3.10 o 
   0   7   7       49.29       40.47      3.17 o 
   1   7   7        0.11       -0.30      1.66 o 
   2   7   7       22.92       24.24      5.59 o 
   3   7   7        0.74        6.16      2.09 o 
   4   7   7       50.95       60.67      3.62 o 
   5   7   7       14.36       16.47      2.46 o 
   6   7   7       14.14       10.24      2.10 o 
   7   7   7       56.56       38.75      7.28 o 
   8   7   7        8.18       42.93     19.11 o 
   9   7   7        1.51        1.01      1.91 o 
  -1   8   7        6.35       12.75      4.02 o 
   0   8   7        1.66        1.49      1.69 o 
   1   8   7       25.47       17.58      2.66 o 
   2   8   7        4.79        9.22      2.24 o 
   3   8   7        7.27        5.29      3.00 o 
   4   8   7       42.40       51.50      3.60 o 
   5   8   7       78.08       77.58      5.83 o 
   6   8   7       79.47       73.40      5.12 o 
   7   8   7       22.49       25.47      4.22 o 
   8   8   7        4.00       15.40      5.68 o 
   9   8   7        1.77        3.12      2.27 o 
   0   9   7        0.09       -0.71      2.59 o 
   1   9   7        2.17        1.94      1.85 o 
   2   9   7       23.04       16.68      3.08 o 
   3   9   7        1.38        1.60      1.84 o 
   4   9   7       52.60       56.83      4.21 o 
   5   9   7       28.29       31.16      3.46 o 
   6   9   7        0.09       -1.61      1.66 o 
   7   9   7        3.71        4.72      2.35 o 
   8   9   7        0.24       -2.00      2.04 o 
   2  10   7        1.68        0.89      1.89 o 
   3  10   7       49.62       46.34      4.20 o 
   4  10   7       30.38       29.82      3.74 o 
   5  10   7        3.85        6.38      4.15 o 
   6  10   7        0.13       -1.48      2.42 o 
   7  10   7        6.06        4.70      4.06 o 
  -3  -6   8        1.33        2.31      2.35 o 
  -2  -6   8       19.47       25.63      5.17 o 
  -1  -6   8       26.29       25.88      3.29 o 
   0  -6   8       73.32       75.89      4.67 o 
   1  -6   8       53.46       60.03      6.70 o 
   2  -6   8        2.39        3.93      3.26 o 
   3  -6   8        9.96       12.79      4.49 o 
  -4  -5   8        0.35       -1.30      1.90 o 
  -3  -5   8        0.43        2.48      3.30 o 
  -2  -5   8       91.38       76.30      4.95 o 
  -1  -5   8       59.47       58.38      4.21 o 
   0  -5   8       16.54       23.00      2.78 o 
   1  -5   8       40.94       48.98      3.25 o 
   2  -5   8       24.23       31.67      4.91 o 
   3  -5   8        2.80        5.35      4.84 o 
   4  -5   8        6.89        9.31      4.94 o 
  -4  -4   8        0.17        1.55      3.66 o 
  -3  -4   8       27.34       32.76      3.56 o 
  -2  -4   8        9.64        7.11      2.31 o 
  -1  -4   8       14.09       14.41      2.51 o 
   0  -4   8      192.86      193.50      6.69 o 
   1  -4   8        4.02        6.27      3.85 o 
   2  -4   8       89.41       90.05      2.91 o 
   3  -4   8      107.93      101.71      4.47 o 
   4  -4   8       26.33       15.43      2.52 o 
   5  -4   8        2.33        3.29      2.11 o 
   6  -4   8       20.49       24.63      3.61 o 
  -4  -3   8       49.90       51.33      4.08 o 
  -3  -3   8        6.30        7.85      2.32 o 
  -2  -3   8       16.06       11.53      2.17 o 
  -1  -3   8       33.59       30.72      2.61 o 
   0  -3   8       59.44       50.76      4.88 o 
   1  -3   8       50.69       49.12      4.33 o 
   2  -3   8       38.41       44.25      2.05 o 
   3  -3   8      102.69      105.12      3.08 o 
   4  -3   8      131.14      129.30      5.05 o 
   5  -3   8       76.54       73.10      4.21 o 
   6  -3   8       16.68       17.46      2.96 o 
  -5  -2   8       12.20       10.63      2.99 o 
  -4  -2   8       11.94        9.95      3.11 o 
  -3  -2   8       98.18       91.25      4.83 o 
  -2  -2   8       51.87       52.19      9.02 o 
  -1  -2   8        1.64        2.68      1.45 o 
   0  -2   8        6.96       11.20      1.76 o 
   1  -2   8       15.70       20.01      1.32 o 
   2  -2   8      430.11      418.08     11.61 o 
   3  -2   8       11.62       15.04      1.65 o 
   4  -2   8       13.73       16.60      1.73 o 
   5  -2   8       22.91       18.95      2.45 o 
   6  -2   8        0.78        1.09      1.51 o 
   7  -2   8        0.14        0.97      1.62 o 
  -5  -1   8       20.69       25.11      8.15 o 
  -4  -1   8      103.42      102.55      5.21 o 
  -3  -1   8       37.34       31.01      2.82 o 
  -2  -1   8       30.86       33.27      3.26 o 
  -1  -1   8      120.12      111.59      4.46 o 
   0  -1   8        8.26       11.26      1.95 o 
   1  -1   8       98.41       97.26      3.58 o 
   2  -1   8       12.88       10.75      1.42 o 
   3  -1   8        1.83        2.85      1.01 o 
   4  -1   8        0.61        1.50      0.97 o 
   5  -1   8       13.34       15.09      1.40 o 
   6  -1   8       77.14       71.13      3.79 o 
   7  -1   8       81.40       87.42      5.10 o 
   8  -1   8       41.57       41.07      3.75 o 
  -4   0   8        0.36        1.35      1.76 o 
  -3   0   8        7.99       14.71      3.98 o 
  -2   0   8      114.75       95.66      4.24 o 
  -1   0   8      151.56      164.66      5.25 o 
   0   0   8      168.72      153.53      3.28 o 
   1   0   8       92.11       94.04      2.48 o 
   2   0   8      141.58      148.36      3.30 o 
   3   0   8        0.92        0.11      0.64 o 
   4   0   8      276.20      268.82      5.09 o 
   5   0   8        6.63        8.03      1.15 o 
   6   0   8        0.93        1.05      1.59 o 
   7   0   8        0.79        0.03      1.24 o 
   8   0   8        4.38        2.91      1.72 o 
  -4   1   8        5.48        9.15      2.51 o 
  -3   1   8       19.62       20.39      2.74 o 
  -2   1   8      207.76      211.46      8.98 o 
  -1   1   8      120.06      109.47      4.21 o 
   0   1   8       21.09       21.23      1.33 o 
   1   1   8      420.67      427.39      6.57 o 
   2   1   8        0.25       -0.66      0.66 o 
   3   1   8       89.43       85.37      2.76 o 
   4   1   8        2.87        2.41      0.81 o 
   5   1   8        4.35        4.93      1.42 o 
   6   1   8       13.07        9.45      1.15 o 
   7   1   8        6.27        8.52      2.61 o 
   8   1   8       18.94       11.07      3.09 o 
   9   1   8       44.70       43.63      6.16 o 
  -4   2   8       11.74       11.14      2.48 o 
  -3   2   8        6.36        9.48      2.21 o 
  -2   2   8        1.22        1.11      0.95 o 
  -1   2   8       16.60       14.73      1.36 o 
   0   2   8      347.15      329.17     11.60 o 
   1   2   8      126.89      125.98      2.95 o 
   2   2   8      265.10      247.36      8.50 o 
   3   2   8      231.84      229.10      9.91 o 
   4   2   8      293.30      281.94      4.55 o 
   5   2   8       39.49       35.59      2.62 o 
   6   2   8       55.81       53.64      2.91 o 
   7   2   8        0.60       -1.01      1.19 o 
   8   2   8        1.59        0.39      2.15 o 
   9   2   8        4.94        4.58      3.45 o 
  -4   3   8        2.00        2.91      2.07 o 
  -3   3   8        0.87        4.90      3.70 o 
  -2   3   8       32.89       34.69      2.67 o 
  -1   3   8        5.56        6.68      1.51 o 
   0   3   8      235.24      233.62     11.51 o 
   1   3   8      194.62      181.57      8.43 o 
   2   3   8        1.48        2.85      1.41 o 
   3   3   8      712.15      747.34     14.05 o 
   4   3   8       35.88       33.19      2.47 o 
   5   3   8       10.33       13.93      4.28 o 
   6   3   8        5.46        8.40      2.01 o 
   7   3   8       11.82        8.08      1.92 o 
   8   3   8       46.35       44.08      3.33 o 
   9   3   8       54.55       56.23      6.26 o 
  -2   4   8        3.05        3.59      1.28 o 
  -1   4   8        0.59        3.93      2.06 o 
   0   4   8        5.86        5.66      1.50 o 
   1   4   8        8.72       10.82      1.97 o 
   2   4   8      732.51      739.35     15.34 o 
   3   4   8        2.72        2.79      1.47 o 
   4   4   8       80.54       82.65      3.75 o 
   5   4   8       90.36       95.01      3.86 o 
   6   4   8      178.97      186.66      6.04 o 
   7   4   8       86.87       82.33      4.22 o 
   8   4   8        5.52        6.08      2.01 o 
   9   4   8       18.75       21.18      2.80 o 
  -2   5   8        0.02        2.12      1.79 o 
  -1   5   8        2.69        7.67      2.04 o 
   0   5   8      100.64       98.47      4.42 o 
   1   5   8       35.44       36.52      2.72 o 
   2   5   8       29.28       27.14      2.38 o 
   3   5   8       34.63       40.09      2.96 o 
   4   5   8       26.55       19.31      3.13 o 
   5   5   8      372.02      389.90      9.74 o 
   6   5   8       59.84       62.52      3.74 o 
   7   5   8       17.59       13.63      2.36 o 
   8   5   8       50.20       44.89      3.67 o 
   9   5   8        5.32       15.23      3.92 o 
  -2   6   8       21.23       29.67      5.01 o 
  -1   6   8       58.51       66.33      3.90 o 
   0   6   8       14.89       18.02      2.52 o 
   1   6   8       47.25       44.72      4.02 o 
   2   6   8      104.43      104.02      4.58 o 
   3   6   8       59.55       64.20      3.67 o 
   4   6   8      467.96      480.61     11.29 o 
   5   6   8        9.97       16.51      2.54 o 
   6   6   8        0.11       -1.15      1.55 o 
   7   6   8        2.04        0.33      2.52 o 
   8   6   8        4.47        1.55      1.86 o 
   9   6   8        6.93        9.08      4.65 o 
  -1   7   8       34.60       37.39      3.34 o 
   0   7   8       26.80       33.09      3.68 o 
   1   7   8       16.06       11.55      2.38 o 
   2   7   8       29.58       31.46      3.72 o 
   3   7   8       46.32       52.15      3.37 o 
   4   7   8        0.08        3.89      1.69 o 
   5   7   8        0.49        2.75      1.67 o 
   6   7   8      102.91       94.25      4.87 o 
   7   7   8       28.69       29.20      3.75 o 
   8   7   8        1.95        2.50      2.83 o 
   9   7   8        1.48       -2.27      2.27 o 
   0   8   8        1.82        7.97      4.28 o 
   1   8   8       21.20       25.04      3.17 o 
   2   8   8       10.56       10.48      3.42 o 
   3   8   8       57.76       57.29      4.11 o 
   4   8   8      140.42      148.93      6.32 o 
   5   8   8      109.11      106.24      5.04 o 
   6   8   8       89.55       78.19      6.01 o 
   7   8   8        0.02        0.16      1.41 o 
   8   8   8        1.08        0.81      1.74 o 
   2   9   8       32.57       34.74      7.40 o 
   3   9   8       40.84       43.36      3.93 o 
   4   9   8        0.13       -1.07      1.87 o 
   5   9   8        8.99        6.96      2.05 o 
   6   9   8        3.28        2.87      2.14 o 
   7   9   8        0.08        9.16      6.56 o 
   4  10   8        0.07        1.50      1.91 o 
   5  10   8        9.62        4.98      2.58 o 
  -2  -5   9       22.40       21.79      3.62 o 
  -1  -5   9        1.06        1.12      2.43 o 
   0  -5   9        0.29        0.98      1.80 o 
   1  -5   9        3.79        1.74      1.65 o 
   2  -5   9        0.43        2.30      3.08 o 
   3  -5   9       14.03       22.07      4.86 o 
  -3  -4   9       10.85        8.62      2.84 o 
  -2  -4   9        0.00        3.29      2.21 o 
  -1  -4   9       33.44       32.10      3.26 o 
   0  -4   9        3.15        3.78      2.06 o 
   1  -4   9       48.51       42.81      3.41 o 
   2  -4   9       42.88       50.87      3.27 o 
   3  -4   9       11.55       14.65      3.91 o 
   4  -4   9       11.28       15.60      4.61 o 
   5  -4   9        9.32        8.77      2.65 o 
  -3  -3   9       11.56       13.82      3.05 o 
  -2  -3   9        3.32        6.01      2.29 o 
  -1  -3   9        5.99        5.80      3.52 o 
   0  -3   9       57.73       54.00      3.81 o 
   1  -3   9        1.24        2.84      2.26 o 
   2  -3   9        9.44       13.49      1.59 o 
   3  -3   9        0.06        2.12      3.15 o 
   4  -3   9       11.27       10.32      2.21 o 
   5  -3   9        7.31       13.92      2.56 o 
   6  -3   9       23.50       25.34      3.46 o 
  -3  -2   9        0.05       -0.97      1.95 o 
  -2  -2   9        1.33        1.27      2.47 o 
  -1  -2   9       28.76       29.56      3.57 o 
   0  -2   9        0.07       -0.09      2.45 o 
   1  -2   9      140.97      127.54      5.10 o 
   2  -2   9        0.19        3.13      1.14 o 
   3  -2   9       65.42       56.55      3.22 o 
   4  -2   9       68.37       80.16      3.01 o 
   5  -2   9       47.03       44.76      3.42 o 
   6  -2   9        2.13        3.58      1.90 o 
  -4  -1   9        0.10        1.57      2.84 o 
  -3  -1   9        7.67        9.40      4.98 o 
  -2  -1   9       40.64       41.07      3.56 o 
  -1  -1   9       49.86       43.40      3.00 o 
   0  -1   9       41.25       39.97      3.28 o 
   1  -1   9        0.59        0.48      1.15 o 
   2  -1   9      105.95       89.20      4.37 o 
   3  -1   9        0.02        3.60      1.78 o 
   4  -1   9       58.74       62.71      2.59 o 
   5  -1   9       42.50       40.97      2.27 o 
   6  -1   9      106.71      108.15      6.80 o 
   7  -1   9       13.01       12.81      4.07 o 
  -3   0   9       15.86       17.69      4.59 o 
  -2   0   9       19.50       24.98      4.07 o 
  -1   0   9       10.43       14.65      2.29 o 
   0   0   9       24.89       23.92      4.88 o 
   1   0   9       33.15       34.87      2.05 o 
   2   0   9        1.16        2.27      0.97 o 
   3   0   9      409.57      376.36      6.78 o 
   4   0   9       75.44       87.67      2.87 o 
   5   0   9        0.02       -1.01      1.01 o 
   6   0   9        0.15        0.34      0.91 o 
   7   0   9        3.51        5.08      2.68 o 
   8   0   9        0.31        2.12      2.99 o 
  -3   1   9        1.12        2.13      1.97 o 
  -2   1   9       18.46       25.90      5.17 o 
  -1   1   9        1.32        0.97      4.09 o 
   0   1   9       42.40       39.74      1.95 o 
   1   1   9      107.11       95.40      2.66 o 
   2   1   9      212.88      195.55      4.16 o 
   3   1   9       61.46       80.19      2.53 o 
   4   1   9        3.01        4.88      1.70 o 
   5   1   9       78.88       67.83      3.41 o 
   6   1   9        0.54        1.11      1.27 o 
   7   1   9       13.44       12.90      3.53 o 
   8   1   9       93.84      100.20      8.12 o 
  -3   2   9        4.02       11.94      2.47 o 
  -2   2   9        0.78        2.03      1.56 o 
  -1   2   9        7.90       11.32      1.46 o 
   0   2   9       44.24       45.55      2.03 o 
   1   2   9       86.96       75.16      3.86 o 
   2   2   9      199.56      199.72     10.35 o 
   3   2   9       26.95       33.17      2.55 o 
   4   2   9       90.87       87.01      4.18 o 
   5   2   9      143.73      140.62      5.74 o 
   6   2   9       25.31       27.29      2.58 o 
   7   2   9        2.35        5.50      1.84 o 
   8   2   9       11.31       21.19      4.43 o 
  -3   3   9        6.61       10.86      3.82 o 
  -2   3   9        0.68       -2.61      2.74 o 
  -1   3   9        4.05        6.70      1.29 o 
   0   3   9       92.39       87.63      3.86 o 
   1   3   9       27.12       27.40      3.46 o 
   2   3   9       15.79       17.90      2.14 o 
   3   3   9        0.30       -1.30      1.33 o 
   4   3   9       60.37       54.83      4.79 o 
   5   3   9       10.24       20.85      4.47 o 
   6   3   9        1.44        2.30      1.62 o 
   7   3   9      107.52       93.78      4.59 o 
   8   3   9       16.98       16.12      2.60 o 
   9   3   9        0.71        2.68      3.16 o 
  -2   4   9        6.92        6.50      3.20 o 
  -1   4   9       26.38       32.80      2.86 o 
   0   4   9       42.76       40.45      3.65 o 
   1   4   9       33.45       31.10      2.76 o 
   2   4   9        2.57        2.41      2.53 o 
   3   4   9       10.71        9.73      1.73 o 
   4   4   9       76.69       74.05      3.83 o 
   5   4   9       31.28       34.45      2.90 o 
   6   4   9      120.01      121.30      5.09 o 
   7   4   9       18.81       16.99      2.57 o 
   8   4   9        0.21       -0.57      1.93 o 
   9   4   9        0.12       -3.49      3.49 o 
  -2   5   9       33.21       28.74      4.88 o 
  -1   5   9       66.21       63.62      4.70 o 
   0   5   9       23.68       16.20      2.49 o 
   1   5   9       12.08       12.37      4.34 o 
   2   5   9       26.05       29.57      2.81 o 
   3   5   9        4.26        6.50      1.84 o 
   4   5   9       35.49       38.48      3.41 o 
   5   5   9        7.28       15.55      3.42 o 
   6   5   9        7.48        9.94      2.26 o 
   7   5   9        1.53       -0.50      2.26 o 
   8   5   9        4.84        3.55      3.59 o 
   9   5   9       46.56       35.58      3.82 o 
  -1   6   9       28.07       28.89      3.46 o 
   0   6   9        0.91        0.47      1.86 o 
   1   6   9        3.80       10.21      2.29 o 
   2   6   9       22.15       26.21      8.84 o 
   3   6   9       61.60       56.02      4.45 o 
   4   6   9       21.29       27.02      2.81 o 
   5   6   9        0.05        1.70      1.72 o 
   6   6   9        6.55        9.46      2.35 o 
   7   6   9       11.74       14.26      2.57 o 
   8   6   9       67.38       58.39      4.50 o 
   0   7   9       18.53       28.84      3.91 o 
   1   7   9       66.42       68.38      4.59 o 
   2   7   9       38.20       41.72      6.32 o 
   3   7   9       29.32       21.16      2.94 o 
   4   7   9        1.62        0.84      1.70 o 
   5   7   9        0.68        2.57      1.73 o 
   6   7   9       26.33       23.54      3.09 o 
   7   7   9       12.49       14.63      3.44 o 
   8   7   9        0.52        6.97      6.82 o 
   1   8   9       30.75       34.10      3.58 o 
   2   8   9       10.65        5.49      2.35 o 
   3   8   9        2.23        1.92      1.99 o 
   4   8   9        2.11        1.55      1.94 o 
   5   8   9       45.95       39.08      3.67 o 
   6   8   9       25.39       29.06      4.95 o 
   7   8   9        7.68       14.66      3.02 o 
   3   9   9       22.68       31.07      3.84 o 
   4   9   9       22.82       14.68      3.14 o 
   5   9   9       25.49       23.20      3.12 o 
   6   9   9        4.01        7.69      5.44 o 
  -1  -4  10       28.98       29.79      7.26 o 
   0  -4  10       16.38       14.18      2.98 o 
   1  -4  10       45.97       48.20      4.12 o 
   2  -4  10       12.32       15.56      4.30 o 
   3  -4  10        2.59        1.82      3.00 o 
  -2  -3  10       18.18       21.94      3.49 o 
  -1  -3  10       14.65       14.28      2.98 o 
   0  -3  10       25.11       21.36      3.09 o 
   1  -3  10        0.97        3.14      1.84 o 
   2  -3  10       14.21       14.40      2.38 o 
   3  -3  10        1.07       -0.01      1.32 o 
   4  -3  10       27.37       28.22      4.96 o 
  -2  -2  10        7.52       13.90      2.82 o 
  -1  -2  10       18.17       19.02      2.74 o 
   0  -2  10        0.84        3.71      2.00 o 
   1  -2  10       23.74       21.98      2.80 o 
   2  -2  10       22.90       22.38      2.52 o 
   3  -2  10      112.83      114.84      6.46 o 
   4  -2  10       89.64      101.84      3.72 o 
   5  -2  10       16.37       15.57      2.72 o 
  -2  -1  10       27.02       25.54      3.53 o 
  -1  -1  10        1.35        2.35      1.86 o 
   0  -1  10        5.32        6.96      1.91 o 
   1  -1  10       16.46       13.33      2.20 o 
   2  -1  10       48.71       48.43      2.47 o 
   3  -1  10        6.75        7.01      1.38 o 
   4  -1  10        1.36        3.70      1.74 o 
   5  -1  10       25.79       22.17      4.16 o 
   6  -1  10        0.54        6.59      3.26 o 
  -2   0  10        3.13        3.51      1.98 o 
  -1   0  10        6.97        5.70      2.14 o 
   0   0  10        6.89        9.15      1.95 o 
   1   0  10       40.07       35.18      2.88 o 
   2   0  10        8.04        3.92      1.10 o 
   3   0  10        0.25        1.37      1.45 o 
   4   0  10        1.35        2.84      1.16 o 
   5   0  10       31.40       33.65      3.83 o 
   6   0  10       52.99       58.84      5.91 o 
   7   0  10       14.76        9.36      3.24 o 
  -2   1  10        0.45        0.24      2.28 o 
  -1   1  10       26.90       30.59      2.85 o 
   0   1  10       97.05       92.60      8.95 o 
   1   1  10        4.69        5.04      1.13 o 
   2   1  10       10.73       10.90      1.86 o 
   3   1  10        1.07        4.86      1.69 o 
   4   1  10        2.62        4.89      4.10 o 
   5   1  10        0.18       -0.02      1.12 o 
   6   1  10        1.90        5.24      1.92 o 
   7   1  10       47.67       50.78      6.05 o 
  -2   2  10       21.28       16.61      4.26 o 
  -1   2  10       22.81       33.48      4.93 o 
   0   2  10       22.69       31.90      4.77 o 
   1   2  10       69.30       51.99      4.06 o 
   2   2  10        1.11        1.37      1.73 o 
   3   2  10        8.72       10.04      1.94 o 
   4   2  10        6.03        4.70      1.76 o 
   5   2  10        7.97        9.11      1.86 o 
   6   2  10       19.86       24.66      2.61 o 
   7   2  10        0.41        1.74      1.69 o 
   8   2  10       12.32       10.33      4.08 o 
  -2   3  10        2.15       10.38      3.82 o 
  -1   3  10       41.38       53.96      6.09 o 
   0   3  10       21.39       17.09      3.17 o 
   1   3  10       19.31       23.92      2.41 o 
   2   3  10      109.84      103.32      4.21 o 
   3   3  10        8.65        7.35      1.91 o 
   4   3  10       43.34       39.52      3.05 o 
   5   3  10       21.46       29.89      3.00 o 
   6   3  10       10.92       12.39      2.16 o 
   7   3  10        3.11        2.03      1.79 o 
   8   3  10        0.52       -2.72      3.05 o 
  -1   4  10        2.83        3.26      3.06 o 
   0   4  10       16.61       18.16      2.82 o 
   1   4  10       26.46       34.80      2.94 o 
   2   4  10       28.36       29.66      2.92 o 
   3   4  10      137.74      116.28      5.09 o 
   4   4  10       27.64       23.41      3.93 o 
   5   4  10        4.31       12.60      2.39 o 
   6   4  10        0.14        1.68      2.57 o 
   7   4  10        8.95       14.88      2.82 o 
   8   4  10       31.66       33.10      3.57 o 
   0   5  10        0.66        1.54      1.88 o 
   1   5  10       62.70       69.01      4.42 o 
   2   5  10       69.73       65.90      3.85 o 
   3   5  10        0.10        1.87      1.67 o 
   4   5  10       27.93       20.94      2.84 o 
   5   5  10        0.09        1.66      2.25 o 
   6   5  10       31.01       36.13      8.87 o 
   7   5  10       30.86       43.42      3.90 o 
   8   5  10       44.96       39.76      8.84 o 
   0   6  10       26.52       33.44      6.03 o 
   1   6  10       30.19       28.54      3.39 o 
   2   6  10        0.03        2.40      1.93 o 
   3   6  10        0.04       -1.65      2.19 o 
   4   6  10        0.53       -0.07      1.76 o 
   5   6  10       77.59       63.61      4.41 o 
   6   6  10       39.32       41.31      4.84 o 
   7   6  10       34.10       36.09      3.67 o 
   8   6  10       14.06       12.91      3.05 o 
   2   7  10       12.43       10.38      3.49 o 
   3   7  10       12.59       16.30      3.29 o 
   4   7  10       40.25       34.60      3.59 o 
   5   7  10        3.22        4.56      2.20 o 
   6   7  10        0.08        1.32      1.72 o 
   7   7  10       15.46       17.81      3.19 o 
   3   8  10       17.43       20.42      3.40 o 
   4   8  10        1.44        2.27      2.86 o 
   5   8  10       13.04       18.47      6.94 o 
   6   8  10       17.14       23.34      3.44 o 
   0  -2  11       19.24       25.36      7.08 o 
   1  -2  11        0.07       -1.58      1.92 o 
   2  -2  11        3.31        1.71      1.86 o 
   3  -2  11        0.79        0.75      2.34 o 
   0  -1  11        0.54        2.70      2.95 o 
   1  -1  11        9.95       12.78      3.76 o 
   2  -1  11        0.27        0.11      2.02 o 
   3  -1  11        3.72        2.38      2.69 o 
   4  -1  11        9.01        8.59      3.30 o 
   5  -1  11       27.68       18.86      3.57 o 
  -1   0  11       12.99       17.94      4.45 o 
   0   0  11       34.53       35.87      5.39 o 
   1   0  11       11.61        9.27      3.61 o 
   2   0  11       15.16       15.29      4.00 o 
   3   0  11        0.65       -0.53      1.36 o 
   4   0  11       14.21       10.96      2.07 o 
   5   0  11       25.70       26.34      2.87 o 
   6   0  11       28.06       29.82      4.95 o 
  -1   1  11        8.33       17.08      4.42 o 
   0   1  11       20.53       20.16      4.43 o 
   1   1  11       23.06       28.64      4.88 o 
   2   1  11        0.40       -0.49      1.93 o 
   3   1  11       33.67       29.16      2.70 o 
   4   1  11       16.38       15.09      2.52 o 
   5   1  11       16.60       26.73      5.15 o 
   6   1  11       10.43       10.19      2.32 o 
   0   2  11       33.74       37.05      5.39 o 
   1   2  11       27.34       23.00      3.93 o 
   2   2  11       94.76       92.53      5.96 o 
   3   2  11       73.86       61.40      8.16 o 
   4   2  11        5.81        7.21      2.01 o 
   5   2  11       58.21       63.49      4.14 o 
   6   2  11        0.78       -0.40      3.23 o 
   7   2  11       10.17       14.26      3.51 o 
   0   3  11       19.53       21.88      4.66 o 
   1   3  11       38.95       59.52      6.21 o 
   2   3  11       81.19       76.27      4.19 o 
   3   3  11        0.11       -0.17      2.29 o 
   4   3  11       45.50       52.77      3.73 o 
   5   3  11        0.35        9.43      3.34 o 
   6   3  11        3.80        5.40      2.27 o 
   7   3  11       17.43       28.72      3.52 o 
   0   4  11        0.52       -2.51      2.62 o 
   1   4  11       76.98       89.80      9.65 o 
   2   4  11        1.48        0.78      1.50 o 
   3   4  11        0.06       -0.70      1.63 o 
   4   4  11       20.27       18.47      2.83 o 
   5   4  11       26.99       25.31      3.18 o 
   6   4  11        7.87       10.98      2.64 o 
   7   4  11       78.68       86.57      7.46 o 
   1   5  11        0.21       -1.46      1.92 o 
   2   5  11        0.00        1.07      2.16 o 
   3   5  11        5.37       12.79      5.36 o 
   4   5  11       26.41       30.08      3.37 o 
   5   5  11        0.34        0.13      1.40 o 
   6   5  11       59.80       68.76      5.12 o 
   7   5  11        7.89       14.89      3.11 o 
   2   6  11        4.91        1.99      2.09 o 
   3   6  11       36.04       37.88      5.34 o 
   4   6  11        0.09       -0.19      1.61 o 
   5   6  11        7.86        6.53      2.47 o 
   6   6  11        0.00        2.65      1.95 o 
   5   7  11        1.23        0.27      2.04 o 
   2   1  12       20.86       26.43      5.12 o 
   3   1  12       10.67       13.32      3.40 o 
   4   1  12        6.86       13.91      4.15 o 
   2   2  12        9.63       15.67      4.37 o 
   3   2  12        1.96        4.91      3.45 o 
   4   2  12        0.66        1.18      1.81 o 
   5   2  12        1.10       -0.35      1.62 o 
   2   3  12        0.66        2.29      3.17 o 
   3   3  12        2.76        7.08      3.61 o 
   4   3  12        7.33        9.70      2.62 o 
   5   3  12       14.30       15.72      5.98 o 
   3   4  12       20.78       23.78      3.31 o 
   4   4  12       21.58       21.73      3.15 o 
   5   4  12        1.60        1.02      2.82 o 
                                                 
